# Supplementary material for: [2-(4-Methyl­piperazin-1-ylmeth­yl)phen­yl]diphenyl­phosphane
Source: Acta Crystallogr Sect E Struct Rep Online. 2009 Nov 25;65(Pt 12):o3193. doi: 10.1107/S1600536809049526 (PMC2971789; doi:10.1107/S1600536809049526)
Supplement: Supplementary file 1 [file e-65-o3193-sup1.cif]

##############################################################################
###                                                                        ###
###        Electronic paper (Acta Crystallographica Section E)             ###
###                                                                        ###
##############################################################################
#                                                                            #
# This CIF contains the data in a paper accepted for publication in Acta     #
# Crystallographica Section E. It conforms to the requirements of Notes      #
# for Authors for Section E, and has been peer reviewed under the auspices   #
# of the IUCr Commission on Journals.                                        #
#                                                                            #
# Full details of the Crystallographic Information File format               #
# are given in the paper "The Crystallographic Information File (CIF):       #
# a New Standard Archive File for Crystallography" by S. R. Hall, F. H.      #
# Allen and I. D. Brown [Acta Cryst. (1991), A47, 655-685].                  #
#                                                                            #
# The current version of the core CIF dictionary is obtainable from          #
# ftp://ftp.iucr.org/pub/cif_core.dic. The current version number is 2.4.    #
#                                                                            #
# Software is freely available for graphical display of the structure(s) in  #
# this CIF.  For information consult the CIF home page http://www.iucr.org/  #
# cif/home.html                                                              #
#                                                                            #
# This file may be used for bona fide research purposes within the           #
# scientific community so long as proper attribution is given to the journal # 
# article from which it was obtained.                                        #
#                                                                            #
##############################################################################
                                             
data_I
_audit_creation_method     'WinGX routine CIF_UPDATE'
_chemical_name_systematic
;
[2-(4-Methylpiperazin-1-ylmethyl)phenyl]diphenylphosphane
;
_chemical_formula_moiety     'C24 H27 N2 P1'
_chemical_formula_sum     'C24 H27 N2 P1'
_chemical_formula_iupac     'C24 H27 N2 P1'
_chemical_formula_weight     374.45
_chemical_melting_point     342
_symmetry_cell_setting     monoclinic
_symmetry_space_group_name_H-M     'P 21/n'
_symmetry_space_group_name_Hall     '-P 2yn'
loop_
    _symmetry_equiv_pos_as_xyz
    'x, y, z'
    '-x+1/2, y+1/2, -z+1/2'
    '-x, -y, -z'
    'x-1/2, -y-1/2, z-1/2'
_cell_length_a     9.3689(10)
_cell_length_b     14.6735(16)
_cell_length_c     15.4362(16)
_cell_angle_alpha     90
_cell_angle_beta     100.849(2)
_cell_angle_gamma     90
_cell_volume     2084.2(4)
_cell_formula_units_Z     4
_cell_measurement_reflns_used     3207
_cell_measurement_theta_min     2.4
_cell_measurement_theta_max     23.9
_cell_measurement_temperature     297(2)
_exptl_crystal_description     block
_exptl_crystal_colour     colourless
_exptl_crystal_size_max     0.30
_exptl_crystal_size_mid     0.26
_exptl_crystal_size_min     0.21
_exptl_crystal_density_diffrn     1.193
_exptl_crystal_density_meas     ?
_exptl_crystal_density_method     'not measured'
_exptl_crystal_F_000     800
_exptl_absorpt_coefficient_mu     0.142
_exptl_absorpt_correction_type     multi-scan
_exptl_absorpt_process_details     '(SADABS; Bruker, 2000)'
_exptl_absorpt_correction_T_min     0.959
_exptl_absorpt_correction_T_max     0.971
_diffrn_ambient_temperature     297(2)
_diffrn_radiation_type     MoK\a
_diffrn_radiation_wavelength     0.71073
_diffrn_radiation_source     'fine-focus sealed tube'
_diffrn_radiation_monochromator     graphite
_diffrn_measurement_device_type     'Bruker SMART APEX CCD area-detector'
_diffrn_measurement_method     '\f and \w'
_diffrn_detector_area_resol_mean     ?
_diffrn_reflns_number     14906
_diffrn_reflns_av_R_equivalents     0.064
_diffrn_reflns_theta_min     1.93
_diffrn_reflns_theta_max     25
_diffrn_reflns_theta_full     25
_diffrn_measured_fraction_theta_max     1
_diffrn_measured_fraction_theta_full     1
_diffrn_reflns_limit_h_min     -11
_diffrn_reflns_limit_h_max     11
_diffrn_reflns_limit_k_min     -17
_diffrn_reflns_limit_k_max     17
_diffrn_reflns_limit_l_min     -18
_diffrn_reflns_limit_l_max     18
_diffrn_standards_number     0
_diffrn_standards_interval_count     .
_diffrn_standards_interval_time     .
_diffrn_standards_decay_%     ?
_refine_special_details
;
Refinement of <i>F</i>^2^ against ALL reflections. The weighted <i>R</i>-factor
<i>wR</i> and goodness of fit <i>S</i> are based on <i>F</i>^2^, conventional
<i>R</i>-factors <i>R</i> are based on <i>F</i>, with <i>F</i> set to zero for
negative <i>F</i>^2^. The threshold expression of <i>F</i>^2^ >
\s(<i>F</i>^2^) is used only for calculating <i>R</i>-factors(gt) <i>etc</i>.
and is not relevant to the choice of reflections for refinement.
<i>R</i>-factors based on <i>F</i>^2^ are statistically about twice as large
as those based on <i>F</i>, and <i>R</i>- factors based on ALL data will be
even larger.
;
_reflns_number_total     3667
_reflns_number_gt     2811
_reflns_threshold_expression     I>2sigma(I)
_refine_ls_structure_factor_coef     Fsqd
_refine_ls_matrix_type     full
_refine_ls_R_factor_all     0.116
_refine_ls_R_factor_gt     0.085
_refine_ls_wR_factor_ref     0.178
_refine_ls_goodness_of_fit_ref     1.20
_refine_ls_restrained_S_all     1.195
_refine_ls_number_reflns     3667
_refine_ls_number_parameters     245
_refine_ls_number_restraints     0
_refine_ls_hydrogen_treatment     constr
_refine_ls_weighting_scheme     calc
_refine_ls_weighting_details
         'calc w=1/[\s^2^(Fo^2^)+(0.0598P)^2^+1.2183P] where P=(Fo^2^+2Fc^2^)/3'
_atom_sites_solution_hydrogens     geom
_atom_sites_solution_primary     direct
_atom_sites_solution_secondary     difmap
_refine_ls_shift/su_max     0.001
_refine_ls_shift/su_mean     0
_refine_diff_density_max     0.25
_refine_diff_density_min     -0.25
_refine_ls_extinction_method     none
loop_
    _atom_type_symbol
    _atom_type_description
    _atom_type_scat_dispersion_real
    _atom_type_scat_dispersion_imag
    _atom_type_scat_source
    C C 0.0033 0.0016 'International Tables Vol C Tables 4.2.6.8 and 6.1.1.4'
    H H 0 0 'International Tables Vol C Tables 4.2.6.8 and 6.1.1.4'
    N N 0.0061 0.0033 'International Tables Vol C Tables 4.2.6.8 and 6.1.1.4'
    P P 0.1023 0.0942 'International Tables Vol C Tables 4.2.6.8 and 6.1.1.4'
_computing_data_collection     'SMART (Bruker, 2000)'
_computing_cell_refinement     'SAINT-Plus (Bruker, 2001)'
_computing_data_reduction     'SAINT-Plus (Bruker, 2001)'
_computing_structure_solution     'SHELXS97 (Sheldrick, 2008)'
_computing_structure_refinement     'SHELXL97 (Sheldrick, 2008)'
_computing_molecular_graphics     'DIAMOND (Brandenburg, 2009)'
_computing_publication_material     'publCIF (Westrip, 2009)'
loop_
    _atom_site_type_symbol
    _atom_site_label
    _atom_site_fract_x
    _atom_site_fract_y
    _atom_site_fract_z
    _atom_site_U_iso_or_equiv
    _atom_site_adp_type
    _atom_site_calc_flag
    _atom_site_refinement_flags
    _atom_site_occupancy
    _atom_site_disorder_assembly
    _atom_site_disorder_group
    C C1 0.6682(4) 0.5851(2) 0.1668(3) 0.0428(9) Uani d . 1 . .
    C C2 0.5236(4) 0.6120(2) 0.1377(3) 0.0486(10) Uani d . 1 . .
    C C3 0.4311(5) 0.6148(3) 0.1980(4) 0.0666(13) Uani d . 1 . .
    H H3 0.3349 0.6325 0.1794 0.08 Uiso calc R 1 . .
    C C4 0.4792(6) 0.5920(3) 0.2845(4) 0.0783(16) Uani d . 1 . .
    H H4 0.4153 0.5936 0.3239 0.094 Uiso calc R 1 . .
    C C5 0.6207(6) 0.5670(3) 0.3133(3) 0.0731(14) Uani d . 1 . .
    H H5 0.6535 0.5525 0.3724 0.088 Uiso calc R 1 . .
    C C6 0.7139(5) 0.5633(3) 0.2549(3) 0.0542(11) Uani d . 1 . .
    H H6 0.8099 0.5459 0.2749 0.065 Uiso calc R 1 . .
    C C7 0.4705(4) 0.6395(3) 0.0433(3) 0.0541(11) Uani d . 1 . .
    H H7A 0.4805 0.5884 0.0049 0.065 Uiso calc R 1 . .
    H H7B 0.3683 0.6554 0.0348 0.065 Uiso calc R 1 . .
    C C8 0.5243(4) 0.7993(2) 0.0655(3) 0.0516(10) Uani d . 1 . .
    H H8A 0.5466 0.7889 0.1287 0.062 Uiso calc R 1 . .
    H H8B 0.4223 0.8152 0.0494 0.062 Uiso calc R 1 . .
    C C9 0.6161(4) 0.8769(2) 0.0421(3) 0.0493(10) Uani d . 1 . .
    H H9A 0.5953 0.9316 0.0726 0.059 Uiso calc R 1 . .
    H H9B 0.7181 0.8623 0.0615 0.059 Uiso calc R 1 . .
    C C10 0.6156(5) 0.8106(3) -0.0969(3) 0.0603(12) Uani d . 1 . .
    H H10A 0.7175 0.7946 -0.0799 0.072 Uiso calc R 1 . .
    H H10B 0.5951 0.8207 -0.1602 0.072 Uiso calc R 1 . .
    C C11 0.5246(5) 0.7335(3) -0.0750(3) 0.0610(12) Uani d . 1 . .
    H H11A 0.4226 0.7479 -0.0948 0.073 Uiso calc R 1 . .
    H H11B 0.5463 0.679 -0.1055 0.073 Uiso calc R 1 . .
    C C12 0.6772(5) 0.9677(3) -0.0734(3) 0.0725(14) Uani d . 1 . .
    H H12A 0.6606 1.021 -0.0406 0.109 Uiso calc R 1 . .
    H H12B 0.6525 0.9807 -0.1354 0.109 Uiso calc R 1 . .
    H H12C 0.7777 0.9507 -0.0584 0.109 Uiso calc R 1 . .
    C C13 0.8981(4) 0.6775(2) 0.1019(2) 0.0374(9) Uani d . 1 . .
    C C14 0.9778(4) 0.6993(3) 0.0381(3) 0.0526(10) Uani d . 1 . .
    H H14 0.9738 0.6612 -0.0105 0.063 Uiso calc R 1 . .
    C C15 1.0624(5) 0.7758(3) 0.0448(3) 0.0672(13) Uani d . 1 . .
    H H15 1.1167 0.7885 0.0016 0.081 Uiso calc R 1 . .
    C C16 1.0676(5) 0.8335(3) 0.1143(3) 0.0666(13) Uani d . 1 . .
    H H16 1.1241 0.886 0.1183 0.08 Uiso calc R 1 . .
    C C17 0.9895(5) 0.8137(3) 0.1778(3) 0.0626(12) Uani d . 1 . .
    H H17 0.9931 0.853 0.2255 0.075 Uiso calc R 1 . .
    C C18 0.9055(4) 0.7367(3) 0.1725(3) 0.0485(10) Uani d . 1 . .
    H H18 0.8532 0.7241 0.2167 0.058 Uiso calc R 1 . .
    C C19 0.9139(4) 0.4871(2) 0.1368(2) 0.0400(9) Uani d . 1 . .
    C C20 1.0627(4) 0.4962(3) 0.1523(3) 0.0554(11) Uani d . 1 . .
    H H20 1.1033 0.5516 0.1405 0.066 Uiso calc R 1 . .
    C C21 1.1529(5) 0.4251(3) 0.1850(3) 0.0639(12) Uani d . 1 . .
    H H21 1.2532 0.4328 0.1942 0.077 Uiso calc R 1 . .
    C C22 1.0960(5) 0.3439(3) 0.2037(3) 0.0582(11) Uani d . 1 . .
    H H22 1.157 0.2964 0.2269 0.07 Uiso calc R 1 . .
    C C23 0.9485(5) 0.3325(3) 0.1881(3) 0.0546(11) Uani d . 1 . .
    H H23 0.9091 0.2769 0.2004 0.065 Uiso calc R 1 . .
    C C24 0.8585(4) 0.4026(2) 0.1544(2) 0.0461(10) Uani d . 1 . .
    H H24 0.7585 0.3935 0.143 0.055 Uiso calc R 1 . .
    N N1 0.5526(3) 0.7170(2) 0.0195(2) 0.0432(8) Uani d . 1 . .
    N N2 0.5876(4) 0.8936(2) -0.0522(2) 0.0534(9) Uani d . 1 . .
    P P1 0.78585(10) 0.57472(7) 0.08427(6) 0.0391(3) Uani d . 1 . .
loop_
    _atom_site_aniso_label
    _atom_site_aniso_U_11
    _atom_site_aniso_U_22
    _atom_site_aniso_U_33
    _atom_site_aniso_U_12
    _atom_site_aniso_U_13
    _atom_site_aniso_U_23
    C1 0.044(2) 0.032(2) 0.054(2) -0.0038(17) 0.0124(18) 0.0048(17)
    C2 0.041(2) 0.032(2) 0.075(3) -0.0081(17) 0.017(2) -0.0027(19)
    C3 0.053(3) 0.046(3) 0.109(4) -0.011(2) 0.037(3) 0.001(3)
    C4 0.101(4) 0.046(3) 0.109(5) -0.006(3) 0.073(4) 0.006(3)
    C5 0.109(4) 0.048(3) 0.072(3) 0.010(3) 0.043(3) 0.013(2)
    C6 0.069(3) 0.044(2) 0.055(3) 0.009(2) 0.025(2) 0.007(2)
    C7 0.037(2) 0.044(2) 0.075(3) -0.0056(18) -0.007(2) -0.005(2)
    C8 0.056(3) 0.041(2) 0.059(3) 0.0023(19) 0.014(2) -0.0035(19)
    C9 0.049(2) 0.036(2) 0.062(3) -0.0010(18) 0.010(2) -0.0048(19)
    C10 0.071(3) 0.064(3) 0.045(2) -0.002(2) 0.008(2) 0.001(2)
    C11 0.065(3) 0.056(3) 0.054(3) 0.001(2) -0.007(2) -0.009(2)
    C12 0.072(3) 0.059(3) 0.091(4) 0.003(2) 0.029(3) 0.021(3)
    C13 0.034(2) 0.037(2) 0.039(2) 0.0023(16) 0.0011(16) 0.0081(17)
    C14 0.050(2) 0.054(3) 0.054(2) -0.002(2) 0.011(2) 0.004(2)
    C15 0.059(3) 0.070(3) 0.076(3) -0.015(2) 0.022(3) 0.018(3)
    C16 0.055(3) 0.056(3) 0.082(3) -0.019(2) -0.003(3) 0.012(3)
    C17 0.066(3) 0.055(3) 0.061(3) -0.018(2) -0.004(2) -0.006(2)
    C18 0.048(2) 0.050(2) 0.045(2) -0.0071(19) 0.0030(18) 0.0022(19)
    C19 0.043(2) 0.041(2) 0.035(2) -0.0044(17) 0.0066(16) -0.0081(16)
    C20 0.047(2) 0.049(3) 0.068(3) -0.001(2) 0.005(2) 0.002(2)
    C21 0.042(2) 0.061(3) 0.084(3) 0.006(2) 0.001(2) 0.003(3)
    C22 0.062(3) 0.047(3) 0.063(3) 0.015(2) 0.003(2) 0.005(2)
    C23 0.073(3) 0.040(2) 0.053(3) 0.001(2) 0.018(2) 0.0044(19)
    C24 0.045(2) 0.040(2) 0.054(2) -0.0047(18) 0.0112(19) -0.0038(18)
    N1 0.0405(18) 0.0381(18) 0.0483(19) -0.0022(14) 0.0012(14) -0.0042(14)
    N2 0.055(2) 0.046(2) 0.058(2) 0.0053(16) 0.0083(17) 0.0103(17)
    P1 0.0366(5) 0.0398(6) 0.0404(6) -0.0027(4) 0.0058(4) 0.0008(4)
_geom_special_details
;
All e.s.d.'s (except the e.s.d. in the dihedral angle between two l.s. planes)
are estimated using the full covariance matrix. The cell e.s.d.'s are taken
into account individually in the estimation of e.s.d.'s in distances, angles
and torsion angles; correlations between e.s.d.'s in cell parameters are only
used when they are defined by crystal symmetry. An approximate (isotropic)
treatment of cell e.s.d.'s is used for estimating e.s.d.'s involving l.s.
planes.
;
loop_
    _geom_bond_atom_site_label_1
    _geom_bond_atom_site_label_2
    _geom_bond_site_symmetry_2
    _geom_bond_distance
    _geom_bond_publ_flag
    C1 C6 . 1.384(5) ?
    C1 C2 . 1.402(5) ?
    C1 P1 . 1.841(4) yes
    C2 C3 . 1.386(6) ?
    C2 C7 . 1.504(6) ?
    C3 C4 . 1.368(7) ?
    C3 H3 . 0.93 ?
    C4 C5 . 1.367(7) ?
    C4 H4 . 0.93 ?
    C5 C6 . 1.369(6) ?
    C5 H5 . 0.93 ?
    C6 H6 . 0.93 ?
    C7 N1 . 1.458(5) ?
    C7 H7A . 0.97 ?
    C7 H7B . 0.97 ?
    C8 N1 . 1.452(5) ?
    C8 C9 . 1.510(5) ?
    C8 H8A . 0.97 ?
    C8 H8B . 0.97 ?
    C9 N2 . 1.450(5) ?
    C9 H9A . 0.97 ?
    C9 H9B . 0.97 ?
    C10 N2 . 1.449(5) ?
    C10 C11 . 1.493(6) ?
    C10 H10A . 0.97 ?
    C10 H10B . 0.97 ?
    C11 N1 . 1.453(5) ?
    C11 H11A . 0.97 ?
    C11 H11B . 0.97 ?
    C12 N2 . 1.448(5) ?
    C12 H12A . 0.96 ?
    C12 H12B . 0.96 ?
    C12 H12C . 0.96 ?
    C13 C14 . 1.381(5) ?
    C13 C18 . 1.386(5) ?
    C13 P1 . 1.829(4) yes
    C14 C15 . 1.366(6) ?
    C14 H14 . 0.93 ?
    C15 C16 . 1.360(6) ?
    C15 H15 . 0.93 ?
    C16 C17 . 1.361(6) ?
    C16 H16 . 0.93 ?
    C17 C18 . 1.370(5) ?
    C17 H17 . 0.93 ?
    C18 H18 . 0.93 ?
    C19 C20 . 1.376(5) ?
    C19 C24 . 1.391(5) ?
    C19 P1 . 1.839(4) yes
    C20 C21 . 1.376(5) ?
    C20 H20 . 0.93 ?
    C21 C22 . 1.359(6) ?
    C21 H21 . 0.93 ?
    C22 C23 . 1.368(6) ?
    C22 H22 . 0.93 ?
    C23 C24 . 1.368(5) ?
    C23 H23 . 0.93 ?
    C24 H24 . 0.93 ?
    N1 P1 . 3.051(3) ?
loop_
    _geom_angle_atom_site_label_1
    _geom_angle_atom_site_label_2
    _geom_angle_atom_site_label_3
    _geom_angle_site_symmetry_1
    _geom_angle_site_symmetry_3
    _geom_angle
    _geom_angle_publ_flag
    C6 C1 C2 . . 118.8(4) ?
    C6 C1 P1 . . 123.1(3) ?
    C2 C1 P1 . . 118.0(3) ?
    C3 C2 C1 . . 118.8(4) ?
    C3 C2 C7 . . 120.6(4) ?
    C1 C2 C7 . . 120.6(4) ?
    C4 C3 C2 . . 121.0(5) ?
    C4 C3 H3 . . 119.5 ?
    C2 C3 H3 . . 119.5 ?
    C5 C4 C3 . . 120.3(4) ?
    C5 C4 H4 . . 119.9 ?
    C3 C4 H4 . . 119.9 ?
    C4 C5 C6 . . 119.7(5) ?
    C4 C5 H5 . . 120.1 ?
    C6 C5 H5 . . 120.1 ?
    C5 C6 C1 . . 121.4(4) ?
    C5 C6 H6 . . 119.3 ?
    C1 C6 H6 . . 119.3 ?
    N1 C7 C2 . . 111.1(3) ?
    N1 C7 H7A . . 109.4 ?
    C2 C7 H7A . . 109.4 ?
    N1 C7 H7B . . 109.4 ?
    C2 C7 H7B . . 109.4 ?
    H7A C7 H7B . . 108 ?
    N1 C8 C9 . . 110.2(3) ?
    N1 C8 H8A . . 109.6 ?
    C9 C8 H8A . . 109.6 ?
    N1 C8 H8B . . 109.6 ?
    C9 C8 H8B . . 109.6 ?
    H8A C8 H8B . . 108.1 ?
    N2 C9 C8 . . 111.3(3) ?
    N2 C9 H9A . . 109.4 ?
    C8 C9 H9A . . 109.4 ?
    N2 C9 H9B . . 109.4 ?
    C8 C9 H9B . . 109.4 ?
    H9A C9 H9B . . 108 ?
    N2 C10 C11 . . 111.5(4) ?
    N2 C10 H10A . . 109.3 ?
    C11 C10 H10A . . 109.3 ?
    N2 C10 H10B . . 109.3 ?
    C11 C10 H10B . . 109.3 ?
    H10A C10 H10B . . 108 ?
    N1 C11 C10 . . 110.6(3) ?
    N1 C11 H11A . . 109.5 ?
    C10 C11 H11A . . 109.5 ?
    N1 C11 H11B . . 109.5 ?
    C10 C11 H11B . . 109.5 ?
    H11A C11 H11B . . 108.1 ?
    N2 C12 H12A . . 109.5 ?
    N2 C12 H12B . . 109.5 ?
    H12A C12 H12B . . 109.5 ?
    N2 C12 H12C . . 109.5 ?
    H12A C12 H12C . . 109.5 ?
    H12B C12 H12C . . 109.5 ?
    C14 C13 C18 . . 117.5(4) ?
    C14 C13 P1 . . 117.3(3) ?
    C18 C13 P1 . . 125.2(3) ?
    C15 C14 C13 . . 121.4(4) ?
    C15 C14 H14 . . 119.3 ?
    C13 C14 H14 . . 119.3 ?
    C16 C15 C14 . . 120.3(4) ?
    C16 C15 H15 . . 119.8 ?
    C14 C15 H15 . . 119.8 ?
    C15 C16 C17 . . 119.4(4) ?
    C15 C16 H16 . . 120.3 ?
    C17 C16 H16 . . 120.3 ?
    C16 C17 C18 . . 120.9(4) ?
    C16 C17 H17 . . 119.5 ?
    C18 C17 H17 . . 119.5 ?
    C17 C18 C13 . . 120.5(4) ?
    C17 C18 H18 . . 119.8 ?
    C13 C18 H18 . . 119.8 ?
    C20 C19 C24 . . 117.0(4) ?
    C20 C19 P1 . . 124.4(3) ?
    C24 C19 P1 . . 118.2(3) ?
    C19 C20 C21 . . 121.6(4) ?
    C19 C20 H20 . . 119.2 ?
    C21 C20 H20 . . 119.2 ?
    C22 C21 C20 . . 120.2(4) ?
    C22 C21 H21 . . 119.9 ?
    C20 C21 H21 . . 119.9 ?
    C21 C22 C23 . . 119.6(4) ?
    C21 C22 H22 . . 120.2 ?
    C23 C22 H22 . . 120.2 ?
    C22 C23 C24 . . 120.3(4) ?
    C22 C23 H23 . . 119.8 ?
    C24 C23 H23 . . 119.8 ?
    C23 C24 C19 . . 121.2(4) ?
    C23 C24 H24 . . 119.4 ?
    C19 C24 H24 . . 119.4 ?
    C8 N1 C11 . . 109.7(3) ?
    C8 N1 C7 . . 111.9(3) ?
    C11 N1 C7 . . 112.3(3) ?
    C12 N2 C10 . . 111.1(3) ?
    C12 N2 C9 . . 110.5(3) ?
    C10 N2 C9 . . 108.7(3) ?
    C13 P1 C19 . . 101.62(16) yes
    C13 P1 C1 . . 103.38(16) yes
    C19 P1 C1 . . 100.26(16) yes
loop_
    _geom_torsion_atom_site_label_1
    _geom_torsion_atom_site_label_2
    _geom_torsion_atom_site_label_3
    _geom_torsion_atom_site_label_4
    _geom_torsion_site_symmetry_1
    _geom_torsion_site_symmetry_2
    _geom_torsion_site_symmetry_3
    _geom_torsion_site_symmetry_4
    _geom_torsion
    _geom_torsion_publ_flag
    C6 C1 C2 C3 . . . . -0.8(5) ?
    P1 C1 C2 C3 . . . . 176.2(3) ?
    C6 C1 C2 C7 . . . . 177.8(3) ?
    P1 C1 C2 C7 . . . . -5.3(5) ?
    C1 C2 C3 C4 . . . . 0.1(6) ?
    C7 C2 C3 C4 . . . . -178.4(4) ?
    C2 C3 C4 C5 . . . . 0.8(7) ?
    C3 C4 C5 C6 . . . . -1.1(7) ?
    C4 C5 C6 C1 . . . . 0.4(7) ?
    C2 C1 C6 C5 . . . . 0.5(6) ?
    P1 C1 C6 C5 . . . . -176.2(3) ?
    C3 C2 C7 N1 . . . . 118.9(4) ?
    C1 C2 C7 N1 . . . . -59.6(5) ?
    N1 C8 C9 N2 . . . . 58.3(4) ?
    N2 C10 C11 N1 . . . . -58.8(5) ?
    C18 C13 C14 C15 . . . . 0.9(6) ?
    P1 C13 C14 C15 . . . . 178.7(3) ?
    C13 C14 C15 C16 . . . . -1.3(7) ?
    C14 C15 C16 C17 . . . . 1.0(7) ?
    C15 C16 C17 C18 . . . . -0.2(7) ?
    C16 C17 C18 C13 . . . . -0.3(6) ?
    C14 C13 C18 C17 . . . . -0.1(6) ?
    P1 C13 C18 C17 . . . . -177.7(3) ?
    C24 C19 C20 C21 . . . . -0.9(6) ?
    P1 C19 C20 C21 . . . . -174.3(3) ?
    C19 C20 C21 C22 . . . . -0.7(7) ?
    C20 C21 C22 C23 . . . . 1.4(7) ?
    C21 C22 C23 C24 . . . . -0.4(6) ?
    C22 C23 C24 C19 . . . . -1.2(6) ?
    C20 C19 C24 C23 . . . . 1.9(5) ?
    P1 C19 C24 C23 . . . . 175.7(3) ?
    C9 C8 N1 C11 . . . . -57.1(4) ?
    C9 C8 N1 C7 . . . . 177.6(3) ?
    C10 C11 N1 C8 . . . . 57.5(4) ?
    C10 C11 N1 C7 . . . . -177.4(3) ?
    C2 C7 N1 C8 . . . . -67.7(4) ?
    C2 C7 N1 C11 . . . . 168.4(3) ?
    C11 C10 N2 C12 . . . . 179.6(3) ?
    C11 C10 N2 C9 . . . . 57.9(4) ?
    C8 C9 N2 C12 . . . . -179.6(3) ?
    C8 C9 N2 C10 . . . . -57.6(4) ?
    C14 C13 P1 C19 . . . . 89.3(3) ?
    C18 C13 P1 C19 . . . . -93.1(3) ?
    C14 C13 P1 C1 . . . . -167.1(3) ?
    C18 C13 P1 C1 . . . . 10.5(4) ?
    C20 C19 P1 C13 . . . . -21.0(4) ?
    C24 C19 P1 C13 . . . . 165.6(3) ?
    C20 C19 P1 C1 . . . . -127.1(3) ?
    C24 C19 P1 C1 . . . . 59.5(3) ?
    C6 C1 P1 C13 . . . . -79.7(3) ?
    C2 C1 P1 C13 . . . . 103.5(3) ?
    C6 C1 P1 C19 . . . . 25.0(3) ?
    C2 C1 P1 C19 . . . . -151.8(3) ?
loop_
    _geom_hbond_atom_site_label_D
    _geom_hbond_atom_site_label_H
    _geom_hbond_atom_site_label_A
    _geom_hbond_site_symmetry_A
    _geom_hbond_distance_DH
    _geom_hbond_distance_HA
    _geom_hbond_distance_DA
    _geom_hbond_angle_DHA
    C9 H9B Cg3 . 0.97 2.91 3.835(4) 160
    C14 H14 Cg4 3_765 0.97 2.74 3.651(5) 166
    C23 H23 Cg2 2_645 0.97 2.98 3.830(5) 154
data_global
_journal_date_recd_electronic     2009-11-16
_journal_date_accepted     2009-11-19
_journal_name_full     'Acta Crystallographica, Section E'
_journal_year     2009
_journal_volume     65
_journal_issue     12
_journal_page_first     o3193
_journal_page_last     o3193
_journal_paper_category     QO
_journal_coeditor_code     WM2285
_publ_contact_author_name     'Cristian Silvestru'
_publ_contact_author_address
;
Universitatea Babe\,s-Bolyai
Facultatea de Chimie \,si Inginerie Chimic\~a
11 Arany Janos
40028 Cluj-Napoca
Rom\^ania
;
_publ_contact_author_email     'crat@chem.ubbcluj.ro'
_publ_contact_author_fax     '+40264590818'
_publ_contact_author_phone     '+40264593833'
_publ_section_title
;
[2-(4-Methylpiperazin-1-ylmethyl)phenyl]diphenylphosphane
;
loop_
    _publ_author_name
    _publ_author_footnote
    _publ_author_address
    'Covaci, Ancu\,ta' .
;
Universitatea Babe\,s-Bolyai, Facultatea de Chimie \,si Inginerie Chimic\~a
11 Arany Janos
400028 Cluj-Napoca
Romania
;
    'Ra\,t, Ciprian I.' .
;
Universitatea Babe\,s-Bolyai, Facultatea de Chimie \,si Inginerie Chimic\~a
11 Arany Janos
400028 Cluj-Napoca
Romania
;
    'Silvestru, Cristian' .
;
Universitatea Babe\,s-Bolyai, Facultatea de Chimie \,si Inginerie Chimic\~a
11 Arany Janos
400028 Cluj-Napoca
Romania
;
_publ_section_synopsis     .
