# Supplementary material for: [2-(4-Methyl­piperazin-1-ylmeth­yl)phen­yl]diphenyl­phosphane
Source: Acta Crystallogr Sect E Struct Rep Online. 2009 Nov 25;65(Pt 12):o3193. doi: 10.1107/S1600536809049526 (PMC2971789; doi:10.1107/S1600536809049526)
Supplement: Supplementary file 2 [file e-65-o3193-Isup2.hkl]

# 
# h,k,l, Fc-squared, Fo-squared, sigma(Fo-squared) and status flag 
# 
data_I
_shelx_title ' 22alb in P2(1)/n' 
_shelx_refln_list_code          4 
_shelx_F_calc_maximum      170.20 
_exptl_crystal_F_000       800.00 
_reflns_d_resolution_high  0.8409 
 
loop_ 
 _symmetry_equiv_pos_as_xyz 
 'x, y, z' 
 '-x+1/2, y+1/2, -z+1/2' 
 '-x, -y, -z' 
 'x-1/2, -y-1/2, z-1/2' 
 
_cell_length_a     9.3689 
_cell_length_b    14.6735 
_cell_length_c    15.4362 
_cell_angle_alpha  90.000 
_cell_angle_beta  100.849 
_cell_angle_gamma  90.000 
 
_shelx_F_squared_multiplier     1.000 
 
loop_ 
 _refln_index_h 
 _refln_index_k 
 _refln_index_l 
 _refln_F_squared_calc 
 _refln_F_squared_meas 
 _refln_F_squared_sigma 
 _refln_observed_status 
   2   0   0    26056.79    24575.24    523.90 o 
   4   0   0       69.56      116.35     12.80 o 
   6   0   0      374.21      336.83     28.20 o 
   8   0   0       88.55      113.17     21.35 o 
  10   0   0       46.12       75.49     22.41 o 
   1   1   0     1667.34     1770.28     35.63 o 
   2   1   0     2304.09     2308.79     33.40 o 
   3   1   0     6126.36     6022.79     89.80 o 
   4   1   0     1013.76      964.88     23.10 o 
   5   1   0      380.84      490.28     19.75 o 
   6   1   0       18.39       32.00      7.19 o 
   7   1   0      444.07      385.90     20.67 o 
   8   1   0      215.14      176.00     22.04 o 
   9   1   0      159.32      179.08     20.41 o 
  10   1   0       14.82        4.90     11.60 o 
   0   2   0      873.04      860.60     25.45 o 
   1   2   0     2069.06     2238.55     34.59 o 
   2   2   0    20606.86    20322.39    279.55 o 
   3   2   0     2359.93     2378.08     36.93 o 
   4   2   0      208.50      197.85      7.29 o 
   5   2   0        2.16        4.95      5.00 o 
   6   2   0       45.59       47.95      8.93 o 
   7   2   0       13.25       10.76      7.67 o 
   8   2   0       47.76       56.13     11.64 o 
   9   2   0       63.07      107.43     16.28 o 
  10   2   0        2.41       17.47     12.08 o 
   1   3   0      550.27      629.07     12.04 o 
   2   3   0      714.75      730.35     14.91 o 
   3   3   0     1055.17     1111.62     21.45 o 
   4   3   0       78.19      117.61      6.80 o 
   5   3   0      709.88      686.44     28.46 o 
   6   3   0     2058.16     1671.31     70.75 o 
   7   3   0      117.53      139.65     17.71 o 
   8   3   0       20.61       23.74      9.85 o 
   9   3   0      189.35      192.83     20.09 o 
  10   3   0       55.21       71.56     14.08 o 
   0   4   0     3657.92     3819.51     97.65 o 
   1   4   0     2379.89     2411.31     45.78 o 
   2   4   0       10.94       12.31      2.37 o 
   3   4   0     5459.81     5840.27     82.26 o 
   4   4   0       16.65       15.69      3.90 o 
   5   4   0       99.35      125.41      8.34 o 
   6   4   0       29.70       41.42      8.75 o 
   7   4   0       74.12       99.73     13.82 o 
   8   4   0      100.98       95.81     14.67 o 
   9   4   0       14.28       25.22     19.58 o 
  10   4   0        1.39       11.90     10.95 o 
   1   5   0     3748.46     4072.98     57.75 o 
   2   5   0      318.88      383.10     10.88 o 
   3   5   0      790.42      779.72     18.28 o 
   4   5   0      351.66      382.81     12.92 o 
   5   5   0       28.83       28.29      5.52 o 
   6   5   0       14.37       12.21      7.66 o 
   7   5   0       66.99       58.71     11.22 o 
   8   5   0      130.77      134.35     16.53 o 
   9   5   0       35.91       58.06     13.54 o 
  10   5   0       16.51       19.79     13.03 o 
   0   6   0     2416.67     2225.36     68.62 o 
   1   6   0     2490.24     2718.33     41.41 o 
   2   6   0     3455.46     3698.10     60.44 o 
   3   6   0     1041.89     1109.32     23.79 o 
   4   6   0      108.81      140.14      9.14 o 
   5   6   0      365.24      350.08     13.36 o 
   6   6   0      167.80      179.99     17.26 o 
   7   6   0        0.02        1.22     11.08 o 
   8   6   0        0.77       18.08     14.61 o 
   9   6   0        6.71       29.45     10.91 o 
  10   6   0        0.08        9.31     12.86 o 
   1   7   0      369.16      417.54     12.92 o 
   2   7   0        6.41       23.28      4.10 o 
   3   7   0      140.05      161.25      8.86 o 
   4   7   0        2.54        8.99      5.56 o 
   5   7   0      765.45      674.39     20.07 o 
   6   7   0       98.55      123.19     15.38 o 
   7   7   0        0.76        3.21      8.50 o 
   8   7   0       34.63       30.18     15.76 o 
   9   7   0      130.63      195.35     21.82 o 
  10   7   0       18.78       35.53     13.25 o 
   0   8   0     1247.35     1193.40     49.30 o 
   1   8   0      741.25      793.63     19.78 o 
   2   8   0     1251.96     1276.63     26.47 o 
   3   8   0      118.19      139.43     10.59 o 
   4   8   0      245.36      234.76     12.75 o 
   5   8   0      140.97      156.67     12.11 o 
   6   8   0      115.39      121.80     14.48 o 
   7   8   0      308.86      282.09     21.01 o 
   8   8   0        1.62       15.44     11.46 o 
   9   8   0        6.80       20.67     11.87 o 
   1   9   0      125.79      137.06     14.48 o 
   2   9   0       24.99       62.80     10.38 o 
   3   9   0      172.09      210.84     11.88 o 
   4   9   0      269.55      252.79     15.10 o 
   5   9   0      266.16      260.76     15.04 o 
   6   9   0      217.48      189.27     21.83 o 
   7   9   0       21.61       14.46     11.97 o 
   8   9   0       96.27      140.78     21.58 o 
   9   9   0        1.75       24.25     14.53 o 
   0  10   0     1061.29      964.90     46.74 o 
   1  10   0     2179.79     2044.41     70.98 o 
   2  10   0      606.22      540.90     24.12 o 
   3  10   0      194.13      206.27     17.37 o 
   4  10   0        8.04       23.87      8.15 o 
   5  10   0       59.18       68.17     11.55 o 
   6  10   0       10.96       41.35     13.88 o 
   7  10   0       82.04       72.63     34.53 o 
   8  10   0        4.51       14.51     15.53 o 
   1  11   0      546.36      502.90     24.50 o 
   2  11   0      631.81      554.91     30.38 o 
   3  11   0        5.60       33.63      9.44 o 
   4  11   0       22.70       33.06      9.59 o 
   5  11   0        6.77       31.08     12.78 o 
   6  11   0       13.92       17.57     26.96 o 
   7  11   0      103.02       98.49     22.93 o 
   8  11   0       66.76       49.96     18.38 o 
   0  12   0      563.57      500.57     76.21 o 
   1  12   0     1162.77      987.05     37.44 o 
   2  12   0      225.55      188.28     19.65 o 
   3  12   0      110.09      107.19     22.60 o 
   4  12   0       17.58       33.46     10.72 o 
   5  12   0       22.76       37.02     11.24 o 
   6  12   0       56.59       78.18     20.36 o 
   7  12   0        6.29        8.08     17.88 o 
   1  13   0        9.48        9.05      8.24 o 
   2  13   0        8.65       20.91     11.59 o 
   3  13   0       17.40       30.56      9.98 o 
   4  13   0       26.59       40.04     12.18 o 
   5  13   0       38.57       49.62     12.90 o 
   6  13   0        1.18       19.21     23.52 o 
   7  13   0      113.00      180.58     30.56 o 
   0  14   0      121.45      144.57     56.53 o 
   1  14   0       85.70       95.00     14.61 o 
   2  14   0      219.40      185.42     23.59 o 
   3  14   0       50.35       50.26     16.76 o 
   4  14   0      122.98      129.82     17.93 o 
   5  14   0        5.44       15.15     11.65 o 
   6  14   0        0.79       18.72     16.05 o 
   1  15   0       23.22        9.60     10.33 o 
   2  15   0        0.91       24.08     11.45 o 
   3  15   0       29.51       48.93     15.61 o 
   4  15   0       39.63       65.13     13.58 o 
   5  15   0       94.23       99.51     17.14 o 
   0  16   0       23.49       92.71     27.10 o 
   1  16   0      135.19      110.67     17.35 o 
   2  16   0       10.21        9.94     14.60 o 
   3  16   0      100.59      127.83     20.73 o 
   4  16   0        0.58       25.28     13.01 o 
   1  17   0        0.25       49.77     13.78 o 
   2  17   0       34.90       41.80     14.76 o 
 -11   0   1      151.32      153.96     28.53 o 
  -9   0   1      126.37      128.55     25.58 o 
  -7   0   1      477.00      380.47     28.89 o 
  -5   0   1        9.92        3.07      6.69 o 
  -3   0   1        7.18       12.62      4.03 o 
  -1   0   1     5488.84     5661.76    102.67 o 
   1   0   1      950.07     1056.40     22.81 o 
   3   0   1     3461.75     3522.32     71.75 o 
   5   0   1        0.11       16.83      8.16 o 
   7   0   1      640.85      592.16     61.90 o 
   9   0   1      132.30      126.33     23.71 o 
 -11   1   1      153.68       89.39     15.95 o 
 -10   1   1        7.09       30.43     12.13 o 
  -9   1   1      127.48      134.13     16.94 o 
  -8   1   1       40.14       41.22     10.00 o 
  -7   1   1       49.21       47.61      9.36 o 
  -6   1   1      133.03      115.17     12.64 o 
  -5   1   1       89.74       83.12      9.78 o 
  -4   1   1      155.77      129.15     10.92 o 
  -3   1   1     1173.40     1211.35     20.67 o 
  -2   1   1      242.72      229.29      7.19 o 
  -1   1   1     2509.85     2630.84     35.74 o 
   0   1   1     2990.25     2122.18     68.93 o 
   1   1   1     6861.99     7087.72     90.96 o 
   2   1   1      268.69      288.32      8.33 o 
   3   1   1      327.95      319.00      8.51 o 
   4   1   1     2368.48     2341.69     40.65 o 
   5   1   1      260.11      300.84     11.40 o 
   6   1   1      108.69      122.61     14.03 o 
   7   1   1       48.99       63.87     13.05 o 
   8   1   1      250.11      219.65     20.85 o 
   9   1   1       57.31       61.33     13.21 o 
  10   1   1       29.28       21.08     19.11 o 
 -10   2   1      222.79      223.12     23.78 o 
  -9   2   1       54.80       71.27     13.72 o 
  -8   2   1      579.47      519.11     25.83 o 
  -7   2   1       25.76       20.25     11.00 o 
  -6   2   1       62.83       95.69     11.78 o 
  -5   2   1      346.80      352.65     12.60 o 
  -4   2   1      720.27      758.89     16.28 o 
  -3   2   1     1014.17     1052.58     19.62 o 
  -2   2   1     5450.28     5664.58     75.87 o 
  -1   2   1        7.65       15.61      1.78 o 
   0   2   1     2692.62     2993.36     40.30 o 
   1   2   1     2234.45     2329.82     33.31 o 
   2   2   1    12667.89    12479.36    160.09 o 
   3   2   1      357.56      382.13     10.29 o 
   4   2   1       12.24       21.18      3.56 o 
   5   2   1       72.51       75.78      6.19 o 
   6   2   1      145.80      134.79     14.50 o 
   7   2   1      181.68      196.01     19.17 o 
   8   2   1      198.02      224.21     19.76 o 
   9   2   1        0.18        8.72     10.28 o 
  10   2   1        1.51       33.28     12.30 o 
 -10   3   1        0.07       26.08     11.83 o 
  -9   3   1       45.21       48.51     18.23 o 
  -8   3   1       13.59       11.78      8.36 o 
  -7   3   1      535.06      428.31     24.59 o 
  -6   3   1       27.82       65.07      9.63 o 
  -5   3   1       39.33       40.11      5.72 o 
  -4   3   1        2.32       11.48      3.26 o 
  -3   3   1      688.09      659.31     15.36 o 
  -2   3   1      857.98      896.06     30.23 o 
  -1   3   1     4128.83     4207.74     62.38 o 
   0   3   1        1.33        6.03      1.24 o 
   1   3   1    25667.04    24691.56    309.20 o 
   2   3   1     1511.48     1562.44     26.23 o 
   3   3   1     1795.07     1879.73     31.86 o 
   4   3   1      808.67      817.60     18.71 o 
   5   3   1      241.96      206.02     11.28 o 
   6   3   1      637.36      633.58     25.28 o 
   7   3   1       86.59      112.66     14.53 o 
   8   3   1       43.00       38.26     11.83 o 
   9   3   1      287.81      295.70     24.54 o 
  10   3   1       12.98       53.18     13.19 o 
 -10   4   1       46.60       51.32     13.90 o 
  -9   4   1       68.40       52.09     13.34 o 
  -8   4   1      441.79      400.46     22.41 o 
  -7   4   1       75.38       85.79     15.16 o 
  -6   4   1      442.66      370.80     21.16 o 
  -5   4   1      989.35      897.57     21.14 o 
  -4   4   1       10.60       21.05      3.90 o 
  -3   4   1      476.03      493.76     13.21 o 
  -2   4   1       19.12       19.20      2.80 o 
  -1   4   1     1328.45     1397.11     23.02 o 
   0   4   1    10824.53    11178.68    159.75 o 
   1   4   1      972.90     1063.26     20.33 o 
   2   4   1      632.05      752.80     17.64 o 
   3   4   1     1691.14     1707.99     30.53 o 
   4   4   1     4517.91     4408.70     66.57 o 
   5   4   1      286.07      313.44     11.88 o 
   6   4   1      293.72      256.90     16.88 o 
   7   4   1      143.72      143.80     16.64 o 
   8   4   1       17.34       25.34     10.08 o 
   9   4   1       51.12       44.87     12.64 o 
  10   4   1        2.55       25.16     12.19 o 
 -10   5   1       13.83       21.84     12.59 o 
  -9   5   1       21.77       62.02     13.38 o 
  -8   5   1       30.07       18.33     14.02 o 
  -7   5   1       60.94       79.61     12.56 o 
  -6   5   1      181.14      188.51     19.97 o 
  -5   5   1      299.85      319.49     14.02 o 
  -4   5   1      770.75      727.73     18.60 o 
  -3   5   1      117.21      128.74      7.40 o 
  -2   5   1     1384.28     1392.04     25.35 o 
  -1   5   1     1350.97     1332.09     22.84 o 
   0   5   1      290.78      268.65      8.77 o 
   1   5   1      412.38      461.93     10.91 o 
   2   5   1     2250.49     2406.66     38.82 o 
   3   5   1      723.84      823.80     19.15 o 
   4   5   1      166.61      197.66      9.37 o 
   5   5   1      221.75      224.29     10.88 o 
   6   5   1      567.96      539.86     23.51 o 
   7   5   1      697.50      664.99     35.46 o 
   8   5   1       11.62       35.83     10.98 o 
   9   5   1       20.24       40.11     12.20 o 
  10   5   1        8.09       19.64     11.76 o 
 -10   6   1       39.42       75.80     15.08 o 
  -9   6   1      202.22      162.55     20.14 o 
  -8   6   1       16.18       45.02     11.75 o 
  -7   6   1        0.24       19.59      8.70 o 
  -6   6   1        2.99        8.42      7.15 o 
  -5   6   1      756.80      730.26     20.38 o 
  -4   6   1     1534.56     1407.76     36.93 o 
  -3   6   1      961.00      950.41     21.41 o 
  -2   6   1     1640.01     1730.70     33.12 o 
  -1   6   1     5343.51     5560.07     77.03 o 
   0   6   1        4.50        7.44      3.38 o 
   1   6   1      361.45      337.00     11.07 o 
   2   6   1     2047.74     1963.36     36.59 o 
   3   6   1     1996.90     2055.12     36.72 o 
   4   6   1        2.66       10.74      4.51 o 
   5   6   1      342.26      290.79     12.51 o 
   6   6   1       78.81       82.52     12.05 o 
   7   6   1       54.36       52.01     11.18 o 
   8   6   1        4.08       18.50      9.89 o 
   9   6   1       18.38       20.03     15.79 o 
  10   6   1        0.03       17.48     13.86 o 
 -10   7   1        8.05        8.59     12.13 o 
  -9   7   1        0.73        8.71     11.50 o 
  -8   7   1       10.56       21.97     10.13 o 
  -7   7   1      209.33      226.07     20.48 o 
  -6   7   1       77.89       85.67     12.79 o 
  -5   7   1        0.12       11.45      5.03 o 
  -4   7   1       11.80       11.46      5.43 o 
  -3   7   1       43.45       58.19      6.47 o 
  -2   7   1      655.94      659.88     16.11 o 
  -1   7   1      533.81      564.62     14.86 o 
   0   7   1      433.78      428.70     13.30 o 
   1   7   1      552.49      548.80     16.09 o 
   2   7   1     1965.86     1975.73     34.68 o 
   3   7   1       61.21      101.83      8.90 o 
   4   7   1      253.23      272.92     13.29 o 
   5   7   1      236.39      213.64     11.86 o 
   6   7   1      173.15      173.77     17.50 o 
   7   7   1       90.88       87.95     14.73 o 
   8   7   1      107.70      131.33     16.57 o 
   9   7   1       11.23       32.40     15.96 o 
  -9   8   1      183.56      197.39     21.70 o 
  -8   8   1      421.33      430.41     24.60 o 
  -7   8   1      131.41      166.16     18.46 o 
  -6   8   1       73.10       98.34     12.91 o 
  -5   8   1        4.15        5.61      5.56 o 
  -4   8   1       22.72       40.80      6.24 o 
  -3   8   1        4.30       11.43      4.53 o 
  -2   8   1      263.22      282.16     10.00 o 
  -1   8   1       69.35       85.70      6.58 o 
   0   8   1     1581.87     1514.84     31.48 o 
   1   8   1     2332.98     2165.33     42.17 o 
   2   8   1      350.33      359.68     11.65 o 
   3   8   1       52.00       72.61      7.51 o 
   4   8   1      115.09      129.59     10.61 o 
   5   8   1      942.97      776.79     22.68 o 
   6   8   1      208.68      190.61     17.97 o 
   7   8   1        1.47        8.83      9.02 o 
   8   8   1       35.46       71.97     13.98 o 
   9   8   1       55.67       79.66     15.88 o 
  -9   9   1       90.53      147.54     22.50 o 
  -8   9   1        0.70        9.22     13.03 o 
  -7   9   1       30.58       51.70     14.39 o 
  -6   9   1      207.22      227.67     21.40 o 
  -5   9   1      220.48      218.05     14.95 o 
  -4   9   1       42.60       66.92      8.64 o 
  -3   9   1       51.07       99.34     13.86 o 
  -2   9   1        6.91        7.89      6.14 o 
  -1   9   1      371.08      371.89     20.09 o 
   0   9   1        2.98       22.65      7.02 o 
   1   9   1      693.19      624.24     29.67 o 
   2   9   1     1212.37     1122.06     46.15 o 
   3   9   1       47.76       63.27      8.42 o 
   4   9   1       23.73       23.80      6.33 o 
   5   9   1      337.78      338.00     16.69 o 
   6   9   1       20.85       24.65     10.61 o 
   7   9   1      272.29      277.24     28.34 o 
   8   9   1        8.81       20.78     13.28 o 
   9   9   1       80.97       90.86     17.88 o 
  -9  10   1       16.34       19.99     15.00 o 
  -8  10   1       61.35       60.37     19.64 o 
  -7  10   1        4.88       27.74     14.84 o 
  -6  10   1       91.39      111.28     17.71 o 
  -5  10   1      165.90      162.95     27.52 o 
  -4  10   1       19.25       29.92      8.54 o 
  -3  10   1       10.87       13.94      7.43 o 
  -2  10   1      225.94      256.05     16.18 o 
  -1  10   1       31.48       44.10      9.18 o 
   0  10   1       53.44       47.51      9.19 o 
   1  10   1       32.38       34.91      8.23 o 
   2  10   1      808.01      757.50     29.18 o 
   3  10   1        6.30       11.66      7.08 o 
   4  10   1       54.29       51.20     10.69 o 
   5  10   1        3.59       21.44      8.72 o 
   6  10   1      199.16      242.40     27.52 o 
   7  10   1       50.04       40.18     15.75 o 
   8  10   1      127.40      149.23     28.11 o 
  -8  11   1       11.49        2.58     14.27 o 
  -7  11   1      156.64      156.12     25.77 o 
  -6  11   1       12.43       11.55     12.51 o 
  -5  11   1        4.98       13.36      9.04 o 
  -4  11   1       13.62       23.28      8.11 o 
  -3  11   1      222.37      234.37     18.79 o 
  -2  11   1      336.07      295.80     18.64 o 
  -1  11   1      160.10      183.37     18.49 o 
   0  11   1       69.45       59.67     10.46 o 
   1  11   1        4.87        3.04      7.58 o 
   2  11   1      348.76      311.02     19.09 o 
   3  11   1      903.48      824.15     32.86 o 
   4  11   1       91.45       91.39     15.01 o 
   5  11   1       40.30       64.81     13.03 o 
   6  11   1        3.03        6.91     13.07 o 
   7  11   1        2.80       20.77     16.54 o 
   8  11   1       35.86       87.44     23.05 o 
  -8  12   1        1.16       15.27     16.09 o 
  -7  12   1       72.16       55.36     20.13 o 
  -6  12   1       22.36       45.68     13.40 o 
  -5  12   1        7.42       28.95     10.23 o 
  -4  12   1       41.35       41.70     11.79 o 
  -3  12   1        0.44       18.07      8.94 o 
  -2  12   1       92.14       87.43     15.09 o 
  -1  12   1      186.45      148.95     21.56 o 
   0  12   1       39.25       29.76      9.84 o 
   1  12   1     1570.17     1345.46     48.84 o 
   2  12   1      139.81      152.92     18.02 o 
   3  12   1       93.26       78.23     12.81 o 
   4  12   1      118.26      153.58     19.99 o 
   5  12   1        1.78        6.00      9.91 o 
   6  12   1       51.67       87.12     37.00 o 
   7  12   1      122.79       99.04     32.46 o 
  -7  13   1        4.49       40.12     18.21 o 
  -6  13   1       98.09       76.20     18.26 o 
  -5  13   1       25.27       43.50     11.85 o 
  -4  13   1        4.50       27.88     11.05 o 
  -3  13   1        5.37        9.94      9.68 o 
  -2  13   1       28.98       41.91     13.04 o 
  -1  13   1       14.43       35.70     10.48 o 
   0  13   1      975.71      804.74     34.03 o 
   1  13   1        0.03        1.15      7.75 o 
   2  13   1      122.42      143.76     33.00 o 
   3  13   1        9.17       13.40     14.52 o 
   4  13   1        0.06        4.55      8.75 o 
   5  13   1        0.33       18.65     11.17 o 
   6  13   1       25.29       50.79     23.25 o 
   7  13   1        0.18        7.65     17.98 o 
  -6  14   1       53.30       99.25     24.28 o 
  -5  14   1       17.69       29.72     12.58 o 
  -4  14   1        0.07       17.37     12.16 o 
  -3  14   1        1.82       11.81      9.93 o 
  -2  14   1      130.26      134.58     17.67 o 
  -1  14   1       28.00       32.96     10.65 o 
   0  14   1       58.82       69.66     13.46 o 
   1  14   1       91.31       85.94     14.47 o 
   2  14   1        1.19       17.41      9.65 o 
   3  14   1      355.83      337.10     23.69 o 
   4  14   1       62.31       78.37     14.55 o 
   5  14   1       64.29       67.16     14.94 o 
   6  14   1       16.05        0.00     15.39 o 
  -5  15   1       56.31       56.12     23.98 o 
  -4  15   1      110.38      138.85     29.42 o 
  -3  15   1       71.35      100.48     15.89 o 
  -2  15   1        0.80       13.65     10.39 o 
  -1  15   1        9.40        9.92     11.16 o 
   0  15   1       29.71       87.97     15.96 o 
   1  15   1      129.01      130.62     17.17 o 
   2  15   1      185.71      184.36     21.88 o 
   3  15   1      172.31      176.78     20.93 o 
   4  15   1        0.80       27.68     11.52 o 
   5  15   1       15.51       36.85     13.70 o 
  -4  16   1        0.60       31.31     28.23 o 
  -3  16   1        1.29       35.16     12.13 o 
  -2  16   1       58.54       60.67     14.50 o 
  -1  16   1        4.44       12.23     11.10 o 
   0  16   1        2.27       21.51     11.71 o 
   1  16   1       24.78       53.38     13.46 o 
   2  16   1       43.72       69.07     15.06 o 
   3  16   1        3.60       20.36     17.31 o 
   4  16   1       98.31      155.59     19.72 o 
  -2  17   1        0.46       28.45     12.66 o 
  -1  17   1      112.55      108.72     17.35 o 
   0  17   1        0.14       23.32     16.56 o 
   1  17   1       26.09       41.53     13.77 o 
   2  17   1       47.57       71.61     15.40 o 
 -10   0   2       42.94       26.02     16.73 o 
  -8   0   2      650.90      470.87     58.87 o 
  -6   0   2       76.01       32.69     11.57 o 
  -4   0   2     1882.41     1878.72    122.70 o 
  -2   0   2     1882.78     1933.83     40.94 o 
   0   0   2      877.72      887.41     24.84 o 
   2   0   2    10090.84    10228.05    187.14 o 
   4   0   2      123.64      153.70     10.12 o 
   6   0   2        0.14       11.97      9.43 o 
   8   0   2      692.79      659.59     43.88 o 
  10   0   2      164.88      209.57     33.75 o 
 -11   1   2       26.27       45.69     15.17 o 
 -10   1   2      144.03      145.60     24.04 o 
  -9   1   2      364.65      317.42     24.03 o 
  -8   1   2       12.62       24.13      9.26 o 
  -7   1   2      168.48      190.13     18.20 o 
  -6   1   2        0.01       17.81      6.98 o 
  -5   1   2      144.93      152.02     12.64 o 
  -4   1   2      210.09      252.93      7.70 o 
  -3   1   2      132.96      134.59      5.63 o 
  -2   1   2      463.67      490.37     11.74 o 
  -1   1   2      974.17     1000.39     16.13 o 
   0   1   2     5071.73     5285.73     74.30 o 
   1   1   2    12885.75    13246.23    167.55 o 
   2   1   2     7620.10     7979.98    104.91 o 
   3   1   2     1020.84      924.72     18.33 o 
   4   1   2     3795.15     3808.33     57.22 o 
   5   1   2      451.60      447.18     12.73 o 
   6   1   2       78.27       77.46     11.04 o 
   7   1   2      109.18      119.43     14.91 o 
   8   1   2       26.57       37.35     11.06 o 
   9   1   2        7.65       21.42     10.49 o 
  10   1   2        0.16       24.20     12.00 o 
 -11   2   2        9.86       47.92     14.81 o 
 -10   2   2       48.70       45.80     13.14 o 
  -9   2   2      297.00      294.65     25.89 o 
  -8   2   2      189.82      210.75     20.84 o 
  -7   2   2       19.32       16.41     10.60 o 
  -6   2   2      244.85      239.18     16.66 o 
  -5   2   2     1937.52     1844.47     34.71 o 
  -4   2   2       87.02       92.76      5.60 o 
  -3   2   2      290.09      270.59      8.30 o 
  -2   2   2     2922.49     3039.07     48.40 o 
  -1   2   2    12749.78    12773.80    162.01 o 
   0   2   2     6452.76     6760.23     87.56 o 
   1   2   2     1691.77     1815.65     27.67 o 
   2   2   2     2532.42     2592.55     39.09 o 
   3   2   2        0.06        4.21      2.32 o 
   4   2   2      982.01      891.67     19.48 o 
   5   2   2       61.99      100.67      7.12 o 
   6   2   2       84.39       96.82     15.17 o 
   7   2   2      461.49      438.79     25.73 o 
   8   2   2       64.07       66.26     17.27 o 
   9   2   2      371.24      348.54     23.93 o 
  10   2   2       61.59       75.44     15.63 o 
 -10   3   2      141.32      110.14     17.35 o 
  -9   3   2       23.72       38.58     17.83 o 
  -8   3   2       83.63       99.55     22.24 o 
  -7   3   2      191.45      224.20     20.01 o 
  -6   3   2      715.32      640.17     32.08 o 
  -5   3   2       88.54      114.84      7.13 o 
  -4   3   2      648.73      610.20     15.29 o 
  -3   3   2      623.07      642.85     15.02 o 
  -2   3   2      134.06      137.53      5.60 o 
  -1   3   2      138.44      150.15      5.26 o 
   0   3   2       95.78      107.54      6.91 o 
   1   3   2      224.77      242.97      7.16 o 
   2   3   2     2379.72     2331.57     36.64 o 
   3   3   2     2487.52     2527.60     40.78 o 
   4   3   2     2075.84     2134.99     37.36 o 
   5   3   2       45.04       73.85      7.01 o 
   6   3   2      421.41      346.43     18.24 o 
   7   3   2       14.62       14.36     10.44 o 
   8   3   2        1.14       26.56      9.78 o 
   9   3   2       20.13       25.76     11.95 o 
  10   3   2        0.57        8.56     11.57 o 
 -10   4   2       35.45       55.91     16.52 o 
  -9   4   2       83.51       94.76     15.42 o 
  -8   4   2      100.95      106.20     14.57 o 
  -7   4   2     1032.72      818.30     31.24 o 
  -6   4   2      364.02      344.58     18.08 o 
  -5   4   2       37.54       58.14      7.34 o 
  -4   4   2      344.52      363.34     12.00 o 
  -3   4   2      620.83      647.26     15.71 o 
  -2   4   2      245.22      258.20     11.18 o 
  -1   4   2      426.64      473.46     11.02 o 
   0   4   2      983.00      981.65     17.58 o 
   1   4   2     1141.28     1120.27     20.26 o 
   2   4   2      847.42      865.64     18.16 o 
   3   4   2      665.46      732.12     17.53 o 
   4   4   2       48.38       61.22      6.58 o 
   5   4   2      226.55      219.13     10.64 o 
   6   4   2        2.52        8.03     10.15 o 
   7   4   2      185.70      203.19     19.67 o 
   8   4   2        6.80        2.72      8.73 o 
   9   4   2      170.27      168.51     20.40 o 
  10   4   2       50.70       77.12     20.97 o 
 -10   5   2       46.40       41.96     14.40 o 
  -9   5   2       65.51       64.17     13.98 o 
  -8   5   2      464.05      382.17     22.42 o 
  -7   5   2     1741.91     1493.84     44.94 o 
  -6   5   2      239.67      221.36     15.04 o 
  -5   5   2      530.98      545.27     17.80 o 
  -4   5   2      291.90      325.54     11.86 o 
  -3   5   2      781.01      859.82     19.58 o 
  -2   5   2      639.14      617.98     14.73 o 
  -1   5   2     1871.91     2067.70     35.75 o 
   0   5   2      633.38      726.01     14.44 o 
   1   5   2     2419.04     2571.63     39.79 o 
   2   5   2     1097.01     1094.30     21.98 o 
   3   5   2     1767.25     1708.85     31.88 o 
   4   5   2      716.59      681.93     21.76 o 
   5   5   2       14.31       13.31      5.05 o 
   6   5   2       36.81       40.47      9.17 o 
   7   5   2       94.91      109.69     14.65 o 
   8   5   2      118.26      126.96     15.91 o 
   9   5   2       10.55        0.00     10.12 o 
  10   5   2        5.98       27.76     13.46 o 
 -10   6   2        2.26       41.75     13.63 o 
  -9   6   2       65.71       73.65     14.70 o 
  -8   6   2      101.98       85.31     14.26 o 
  -7   6   2        0.08       10.02      9.77 o 
  -6   6   2      958.94      767.42     36.21 o 
  -5   6   2      624.51      558.83     17.45 o 
  -4   6   2      393.31      402.51     14.55 o 
  -3   6   2     1753.01     1912.35     34.81 o 
  -2   6   2       29.58       88.66      6.57 o 
  -1   6   2     1004.08     1081.28     20.50 o 
   0   6   2       66.51      109.25      6.87 o 
   1   6   2      937.00      961.64     19.11 o 
   2   6   2      104.38      111.89      7.15 o 
   3   6   2      135.07      145.28      8.40 o 
   4   6   2        7.11       27.10      5.11 o 
   5   6   2       64.13       65.74      8.16 o 
   6   6   2        3.15        5.86      7.07 o 
   7   6   2       16.66       16.49      8.64 o 
   8   6   2      405.43      383.94     24.23 o 
   9   6   2        3.67       29.86     17.07 o 
 -10   7   2        0.73        0.00     15.76 o 
  -9   7   2      256.02      265.30     25.16 o 
  -8   7   2        0.87       11.94      9.50 o 
  -7   7   2       36.01       47.73     10.67 o 
  -6   7   2       22.53       31.43      8.73 o 
  -5   7   2      136.82      135.59     14.26 o 
  -4   7   2      908.67      868.28     22.18 o 
  -3   7   2      136.40      176.78      9.28 o 
  -2   7   2     1175.04     1211.78     29.25 o 
  -1   7   2      442.64      484.40     17.05 o 
   0   7   2      181.42      202.63     14.74 o 
   1   7   2     2025.54     1864.36     31.89 o 
   2   7   2       77.89       87.30      7.18 o 
   3   7   2      121.40      122.80      9.00 o 
   4   7   2      307.56      292.99     17.78 o 
   5   7   2      811.19      732.38     21.56 o 
   6   7   2        3.84       17.94      8.29 o 
   7   7   2       21.62       38.58      9.91 o 
   8   7   2       91.61       83.14     14.61 o 
   9   7   2       21.01       40.62     13.33 o 
  -9   8   2       55.15       75.31     15.64 o 
  -8   8   2       25.97       28.43     12.63 o 
  -7   8   2       39.52       37.24     14.88 o 
  -6   8   2      233.44      225.44     15.62 o 
  -5   8   2      694.69      659.38     20.45 o 
  -4   8   2      276.83      283.35     15.58 o 
  -3   8   2      235.44      281.01     11.34 o 
  -2   8   2       98.54       97.50      6.56 o 
  -1   8   2      736.61      769.80     20.87 o 
   0   8   2       48.80       59.79      6.59 o 
   1   8   2       24.34       29.20      5.08 o 
   2   8   2      111.95      132.67      7.94 o 
   3   8   2       46.68       64.02     10.45 o 
   4   8   2       18.37       24.15      5.96 o 
   5   8   2       14.47       17.02      6.25 o 
   6   8   2        8.76       44.48      9.67 o 
   7   8   2      408.20      342.89     21.32 o 
   8   8   2      125.96      129.67     16.96 o 
   9   8   2       16.38       26.17     14.44 o 
  -9   9   2       39.43       42.43     14.82 o 
  -8   9   2      310.00      252.33     33.84 o 
  -7   9   2       41.83       32.97     11.57 o 
  -6   9   2        1.26        7.39      8.57 o 
  -5   9   2        1.49       14.77      7.03 o 
  -4   9   2       42.43       50.96      7.81 o 
  -3   9   2       16.26       26.73      7.49 o 
  -2   9   2       24.38       34.58      8.41 o 
  -1   9   2        1.01        0.00      5.01 o 
   0   9   2      594.50      558.81     20.58 o 
   1   9   2        9.19       14.01      7.21 o 
   2   9   2      470.93      391.42     15.44 o 
   3   9   2      146.59      157.36     11.89 o 
   4   9   2     1118.61      945.27     44.99 o 
   5   9   2      276.22      266.98     15.05 o 
   6   9   2        1.91       23.34     14.21 o 
   7   9   2       12.64       12.65     11.40 o 
   8   9   2       12.21       25.08     13.85 o 
   9   9   2       11.65       39.13     16.16 o 
  -9  10   2       72.68       85.58     21.68 o 
  -8  10   2       76.69       91.15     23.62 o 
  -7  10   2      331.75      266.13     36.34 o 
  -6  10   2       12.83       25.79     12.21 o 
  -5  10   2      117.84      141.04     16.36 o 
  -4  10   2       13.42       23.95      8.14 o 
  -3  10   2      201.59      196.36     18.85 o 
  -2  10   2        4.68        4.30     10.09 o 
  -1  10   2      111.50      104.23     13.37 o 
   0  10   2      120.21      135.87     15.45 o 
   1  10   2        4.98       12.17      6.37 o 
   2  10   2       25.46       37.09      8.42 o 
   3  10   2        0.12       15.27      7.93 o 
   4  10   2       26.18       28.48      9.03 o 
   5  10   2       69.23       73.73     12.39 o 
   6  10   2      329.93      303.37     28.21 o 
   7  10   2      136.41      128.17     24.01 o 
   8  10   2       43.62       45.34     17.80 o 
  -8  11   2      125.88       80.24     21.78 o 
  -7  11   2        6.26       12.24     14.25 o 
  -6  11   2        5.05       21.63     11.92 o 
  -5  11   2       69.85       66.71     12.21 o 
  -4  11   2       20.83       28.78      9.14 o 
  -3  11   2       42.57       47.57     10.68 o 
  -2  11   2       62.98       74.07     12.28 o 
  -1  11   2        2.90       21.02      8.95 o 
   0  11   2       70.99       61.46     11.30 o 
   1  11   2     1724.76     1499.21     45.91 o 
   2  11   2     1797.45     1523.38     46.53 o 
   3  11   2      297.68      250.12     18.68 o 
   4  11   2       10.51       19.54      8.72 o 
   5  11   2       17.06       39.36     11.37 o 
   6  11   2      416.29      361.91     33.70 o 
   7  11   2       36.99       11.85     15.08 o 
   8  11   2        0.41       72.38     23.25 o 
  -8  12   2       43.33       40.47     25.17 o 
  -7  12   2       11.83       22.82     16.85 o 
  -6  12   2       72.41       74.99     16.69 o 
  -5  12   2       25.97       34.09     11.83 o 
  -4  12   2       28.10       53.90     11.22 o 
  -3  12   2      138.87      148.44     17.79 o 
  -2  12   2      510.45      468.89     24.93 o 
  -1  12   2      230.35      223.45     22.45 o 
   0  12   2      492.06      417.42     22.74 o 
   1  12   2      349.87      319.38     21.18 o 
   2  12   2      136.54      153.27     17.90 o 
   3  12   2       24.71       29.79     11.21 o 
   4  12   2        0.93        5.15      9.28 o 
   5  12   2        0.10        0.94     11.31 o 
   6  12   2        1.75       52.72     17.50 o 
   7  12   2       35.19        0.00     20.08 o 
  -7  13   2        2.37       36.44     18.96 o 
  -6  13   2       21.11       19.68     16.96 o 
  -5  13   2       23.45       48.81     12.22 o 
  -4  13   2        2.08       10.17     10.28 o 
  -3  13   2        0.02        5.65      9.04 o 
  -2  13   2       22.32       12.09      9.30 o 
  -1  13   2     1026.49      838.22     47.89 o 
   0  13   2      150.55      141.42     16.74 o 
   1  13   2      184.80      231.19     21.12 o 
   2  13   2       39.91       55.72     13.04 o 
   3  13   2      502.09      441.79     36.93 o 
   4  13   2       32.26       42.84     12.65 o 
   5  13   2      198.60      252.56     29.42 o 
   6  13   2        7.62       13.49     16.41 o 
  -6  14   2       67.00       56.52     18.57 o 
  -5  14   2      105.72       80.68     16.28 o 
  -4  14   2      459.83      377.39     25.64 o 
  -3  14   2       37.19       28.06     18.78 o 
  -2  14   2      193.76      210.93     22.36 o 
  -1  14   2        3.81        8.93      9.78 o 
   0  14   2       49.91       63.12     13.34 o 
   1  14   2      124.74      109.05     23.11 o 
   2  14   2        0.39        7.22     11.18 o 
   3  14   2       10.04        0.00     15.37 o 
   4  14   2        6.47       26.37     16.64 o 
   5  14   2        2.27       27.38     13.06 o 
   6  14   2       86.99       94.78     30.26 o 
  -5  15   2        2.27        9.77     12.34 o 
  -4  15   2        4.00       21.52     12.51 o 
  -3  15   2      195.37      170.78     20.38 o 
  -2  15   2       97.52       96.98     18.74 o 
  -1  15   2      119.84      131.40     22.16 o 
   0  15   2        4.64       23.78     15.05 o 
   1  15   2       12.27       12.06     10.36 o 
   2  15   2      216.54      201.12     23.13 o 
   3  15   2      290.53      265.02     26.33 o 
   4  15   2       78.98       94.81     34.47 o 
   5  15   2       11.12       52.64     14.37 o 
  -4  16   2       11.32       28.30     13.23 o 
  -3  16   2       11.84       34.74     13.24 o 
  -2  16   2       17.51       30.87     18.41 o 
  -1  16   2       22.12       32.33     14.77 o 
   0  16   2        0.00       28.18     11.77 o 
   1  16   2        4.87       21.62     11.36 o 
   2  16   2       12.69       24.96     12.72 o 
   3  16   2       45.53       30.27     15.46 o 
  -2  17   2        4.60       15.63     11.98 o 
  -1  17   2       10.28       16.02     12.94 o 
   0  17   2       64.95       64.83     15.67 o 
   1  17   2        4.64       21.64     13.47 o 
 -11   0   3       78.78       82.54     23.30 o 
  -9   0   3        7.95       46.27     16.12 o 
  -7   0   3      100.35       97.93     24.35 o 
  -5   0   3      752.71      910.40     26.67 o 
  -3   0   3      789.27      816.04     48.42 o 
  -1   0   3    28967.53    27138.35    478.11 o 
   1   0   3    17956.92    18328.44    326.45 o 
   3   0   3      314.44      281.52     13.31 o 
   5   0   3     1289.26     1248.20     36.98 o 
   7   0   3        0.68       17.57     12.54 o 
   9   0   3       20.10       22.35     14.58 o 
 -11   1   3        3.66       35.09     13.86 o 
 -10   1   3       85.86       92.65     15.38 o 
  -9   1   3       70.65       48.67     20.57 o 
  -8   1   3      743.68      663.37     29.30 o 
  -7   1   3      314.15      277.11     17.50 o 
  -6   1   3       43.82       31.43      7.81 o 
  -5   1   3       11.96       19.32      3.67 o 
  -4   1   3     3402.52     3554.05     53.33 o 
  -3   1   3      228.23      235.43      8.71 o 
  -2   1   3      602.79      652.14     13.43 o 
  -1   1   3     5107.17     5331.72     70.78 o 
   0   1   3     9114.33     9478.13    133.85 o 
   1   1   3     5197.05     5513.11     73.68 o 
   2   1   3     1084.39     1068.42     19.79 o 
   3   1   3      576.24      611.34     14.60 o 
   4   1   3      134.83      154.32      9.95 o 
   5   1   3      403.96      424.63     13.21 o 
   6   1   3      599.01      589.82     32.84 o 
   7   1   3      498.58      422.14     22.37 o 
   8   1   3      108.59      131.16     16.70 o 
   9   1   3       25.14       46.31     12.76 o 
  10   1   3      155.47      155.34     19.82 o 
 -11   2   3        0.22       22.98     13.31 o 
 -10   2   3      282.15      255.33     24.95 o 
  -9   2   3        9.87       41.62     11.27 o 
  -8   2   3      232.76      241.52     21.84 o 
  -7   2   3        2.70       13.43      7.09 o 
  -6   2   3       77.49      106.89     12.53 o 
  -5   2   3       23.76       30.30      6.00 o 
  -4   2   3       82.87      108.59      6.58 o 
  -3   2   3      182.82      194.03      7.94 o 
  -2   2   3       76.11       88.39      4.49 o 
  -1   2   3      192.21      214.25      6.37 o 
   0   2   3     2735.45     2889.76     44.97 o 
   1   2   3      104.39      105.15      4.57 o 
   2   2   3      690.74      689.88     14.99 o 
   3   2   3      297.80      283.01      9.63 o 
   4   2   3        3.51        6.11      3.11 o 
   5   2   3      262.25      316.66     11.61 o 
   6   2   3      170.70      169.21     16.38 o 
   7   2   3        6.88        9.70      7.96 o 
   8   2   3      131.63      148.71     17.56 o 
   9   2   3        0.83       24.66     11.19 o 
  10   2   3        1.65       23.37     12.18 o 
 -10   3   3       15.65       40.68     13.14 o 
  -9   3   3        0.06        6.08     10.41 o 
  -8   3   3      157.63      141.31     16.98 o 
  -7   3   3     2827.20     2448.79     60.89 o 
  -6   3   3       18.42       32.71     10.24 o 
  -5   3   3      379.06      375.02     12.20 o 
  -4   3   3      147.38      180.66      8.28 o 
  -3   3   3       57.62       55.59      5.11 o 
  -2   3   3        6.85       11.25      2.34 o 
  -1   3   3     1054.80     1062.26     21.11 o 
   0   3   3      192.08      222.09      8.73 o 
   1   3   3      188.00      176.50      6.39 o 
   2   3   3     2306.56     2358.89     37.74 o 
   3   3   3     3326.80     3272.55     51.01 o 
   4   3   3     1250.28     1099.77     23.94 o 
   5   3   3      860.78      820.26     20.77 o 
   6   3   3       62.93       76.59     11.25 o 
   7   3   3        2.86        0.00      8.31 o 
   8   3   3        6.62       19.25     10.27 o 
   9   3   3      266.54      241.48     24.39 o 
  10   3   3        0.94       13.92     12.68 o 
 -10   4   3       11.85       22.04     12.82 o 
  -9   4   3       29.22       24.61     10.90 o 
  -8   4   3      314.13      288.77     20.29 o 
  -7   4   3      145.53      144.49     16.16 o 
  -6   4   3       10.52       20.96      7.94 o 
  -5   4   3       16.69       38.48      5.28 o 
  -4   4   3      841.03      830.24     19.85 o 
  -3   4   3      264.46      301.89     12.65 o 
  -2   4   3      204.69      210.41      7.67 o 
  -1   4   3      971.61      949.97     18.35 o 
   0   4   3       20.16       24.99      3.16 o 
   1   4   3     1420.45     1450.41     25.37 o 
   2   4   3     2228.75     2296.34     37.70 o 
   3   4   3        8.23       18.80      4.14 o 
   4   4   3      384.37      371.88     13.03 o 
   5   4   3        9.91       10.34      4.56 o 
   6   4   3       68.59       89.69     11.86 o 
   7   4   3      125.57      145.20     17.04 o 
   8   4   3        0.97       19.04     10.33 o 
   9   4   3       21.44       51.47     13.02 o 
  10   4   3       37.57       43.47     14.99 o 
 -10   5   3        3.29       31.19     13.39 o 
  -9   5   3      157.43      141.80     17.72 o 
  -8   5   3       39.62       48.42     10.93 o 
  -7   5   3       32.00       35.56     10.60 o 
  -6   5   3      318.87      280.10     16.41 o 
  -5   5   3     1994.70     1817.72     38.43 o 
  -4   5   3     2874.15     2862.32     48.05 o 
  -3   5   3      228.39      205.82      8.82 o 
  -2   5   3        7.01        8.63      3.39 o 
  -1   5   3       19.34       18.49      3.01 o 
   0   5   3     1456.92     1473.53     27.47 o 
   1   5   3      435.84      429.29     11.68 o 
   2   5   3        5.10       18.74      3.73 o 
   3   5   3      112.25      146.21      8.45 o 
   4   5   3     2068.64     1991.65     37.79 o 
   5   5   3     1126.53      998.07     24.93 o 
   6   5   3      195.42      197.53     24.02 o 
   7   5   3       28.07       71.82     12.19 o 
   8   5   3      187.41      201.04     26.60 o 
   9   5   3       12.75       28.69     11.81 o 
 -10   6   3        8.10       25.78     15.56 o 
  -9   6   3       63.35       65.59     16.20 o 
  -8   6   3       12.22       27.74     11.16 o 
  -7   6   3      651.40      580.26     26.26 o 
  -6   6   3       22.40       36.62      9.41 o 
  -5   6   3       60.21       86.60      8.54 o 
  -4   6   3      284.34      281.26     11.48 o 
  -3   6   3     1744.41     1768.49     33.16 o 
  -2   6   3     3013.50     3318.09     68.84 o 
  -1   6   3       42.71       62.46      6.05 o 
   0   6   3       41.17       43.72      4.21 o 
   1   6   3     1880.17     1932.49     33.19 o 
   2   6   3       14.02       16.97      3.93 o 
   3   6   3        1.50        6.12      3.86 o 
   4   6   3       41.14       61.46      7.30 o 
   5   6   3      122.18      143.34     13.80 o 
   6   6   3        6.24       17.21      7.46 o 
   7   6   3        2.60        7.10      8.41 o 
   8   6   3        9.01       40.79     11.35 o 
   9   6   3       18.34       14.18     16.91 o 
 -10   7   3       16.46       29.06     14.12 o 
  -9   7   3       11.72       32.60     12.37 o 
  -8   7   3       77.98       83.65     14.08 o 
  -7   7   3      234.12      231.55     21.37 o 
  -6   7   3     1648.97     1227.61     44.34 o 
  -5   7   3        4.63       12.42      5.45 o 
  -4   7   3      877.55      787.79     21.05 o 
  -3   7   3      414.35      388.02     14.90 o 
  -2   7   3      307.47      389.88     15.22 o 
  -1   7   3        5.25        9.19      4.10 o 
   0   7   3      493.05      493.45     12.62 o 
   1   7   3       77.43       83.80      5.95 o 
   2   7   3     1146.27     1132.21     24.37 o 
   3   7   3      224.48      212.06     13.18 o 
   4   7   3      378.67      307.40     13.24 o 
   5   7   3      228.59      222.68     12.62 o 
   6   7   3      157.38      166.59     17.35 o 
   7   7   3       22.68       33.66     10.48 o 
   8   7   3       73.80      116.37     16.87 o 
   9   7   3        2.80       40.07     16.52 o 
  -9   8   3        4.59       51.64     21.70 o 
  -8   8   3        1.00       24.99     10.92 o 
  -7   8   3      114.36      143.18     27.55 o 
  -6   8   3      222.15      218.85     16.52 o 
  -5   8   3      376.03      366.04     19.15 o 
  -4   8   3       12.24       28.87      5.45 o 
  -3   8   3       19.30       19.38      5.05 o 
  -2   8   3      227.79      222.30      9.20 o 
  -1   8   3      117.29      126.93     11.40 o 
   0   8   3       47.47       66.27      9.66 o 
   1   8   3       76.79       86.94      7.64 o 
   2   8   3      716.57      659.69     27.52 o 
   3   8   3      247.38      253.46     14.78 o 
   4   8   3      138.96      154.06     11.59 o 
   5   8   3        6.77       21.02      6.58 o 
   6   8   3        1.08       16.53      8.13 o 
   7   8   3        8.96       25.02     10.66 o 
   8   8   3       12.38        0.08     13.26 o 
   9   8   3        0.01        5.52     23.54 o 
  -9   9   3      227.77      233.95     45.17 o 
  -8   9   3      131.61      144.72     21.49 o 
  -7   9   3      180.68      251.24     38.89 o 
  -6   9   3      315.24      264.05     16.30 o 
  -5   9   3      249.58      228.54     12.77 o 
  -4   9   3      130.48      162.85     11.54 o 
  -3   9   3       56.78       65.70      8.41 o 
  -2   9   3       97.21      117.92      9.95 o 
  -1   9   3      121.44      140.29      9.98 o 
   0   9   3      895.05      789.57     25.37 o 
   1   9   3      405.01      374.80     14.78 o 
   2   9   3      678.05      642.84     37.32 o 
   3   9   3      393.67      402.36     17.04 o 
   4   9   3       91.76       98.13     12.76 o 
   5   9   3        0.53       17.18      7.40 o 
   6   9   3       14.20        6.67     12.11 o 
   7   9   3      103.55      127.49     21.31 o 
   8   9   3       84.15      111.52     19.57 o 
  -9  10   3       41.90       20.90     17.21 o 
  -8  10   3       15.05       66.03     21.33 o 
  -7  10   3      125.01      116.20     25.23 o 
  -6  10   3        0.94       27.58     10.62 o 
  -5  10   3       83.35      119.13     15.68 o 
  -4  10   3        2.98        9.16      7.39 o 
  -3  10   3       13.26       20.74      7.86 o 
  -2  10   3      323.32      279.57     17.11 o 
  -1  10   3       29.05       36.46     14.53 o 
   0  10   3      764.77      679.05     27.99 o 
   1  10   3       51.16       48.52     15.57 o 
   2  10   3       38.37       43.86      9.54 o 
   3  10   3       15.64       25.09      8.14 o 
   4  10   3        2.14        0.02      7.75 o 
   5  10   3      161.43      183.46     22.22 o 
   6  10   3      244.95      254.64     26.15 o 
   7  10   3      108.98      158.39     22.20 o 
   8  10   3        6.03       43.18     19.34 o 
  -8  11   3      153.52      205.21     52.41 o 
  -7  11   3       47.66       47.05     17.00 o 
  -6  11   3        4.72       21.34     11.19 o 
  -5  11   3      218.51      237.33     20.44 o 
  -4  11   3      218.92      222.06     19.78 o 
  -3  11   3      315.26      278.77     19.46 o 
  -2  11   3        1.55        0.00      6.85 o 
  -1  11   3       10.11       22.39      8.55 o 
   0  11   3      184.66      192.20     17.33 o 
   1  11   3      790.60      708.00     29.50 o 
   2  11   3        1.45        3.55      8.04 o 
   3  11   3       25.50       26.09      9.57 o 
   4  11   3       27.40       28.19     10.76 o 
   5  11   3      104.50      133.02     17.00 o 
   6  11   3        0.03       14.03     21.73 o 
   7  11   3      144.07      125.92     24.31 o 
  -8  12   3       24.19       77.87     28.34 o 
  -7  12   3       38.96       50.82     18.97 o 
  -6  12   3        2.84       11.21     12.41 o 
  -5  12   3       54.66       44.96     14.06 o 
  -4  12   3        6.18       15.04      9.55 o 
  -3  12   3       65.79       55.66     12.19 o 
  -2  12   3      533.17      460.89     25.83 o 
  -1  12   3      937.72      841.62     34.05 o 
   0  12   3        1.25        7.72      8.13 o 
   1  12   3        0.82        0.22      7.30 o 
   2  12   3       89.79       85.11     13.23 o 
   3  12   3      306.76      292.44     21.97 o 
   4  12   3       91.14      127.51     16.74 o 
   5  12   3        9.76       21.34     11.17 o 
   6  12   3        1.07        0.00     15.27 o 
   7  12   3        0.09        0.00     14.48 o 
  -7  13   3        1.23       18.37     16.59 o 
  -6  13   3      152.41      174.69     34.82 o 
  -5  13   3       37.02       35.20     11.93 o 
  -4  13   3      125.49      151.45     18.58 o 
  -3  13   3       30.66       20.77     12.15 o 
  -2  13   3      162.45      174.87     19.71 o 
  -1  13   3      104.83       83.43     13.76 o 
   0  13   3       15.17       36.16     10.17 o 
   1  13   3      180.63      161.61     19.00 o 
   2  13   3      301.16      268.62     22.72 o 
   3  13   3       75.77       91.09     17.55 o 
   4  13   3       12.23       23.07     11.44 o 
   5  13   3       16.37       25.00     13.82 o 
   6  13   3       96.07      184.37     33.94 o 
  -6  14   3       12.47       24.91     14.92 o 
  -5  14   3        3.19       39.32     13.76 o 
  -4  14   3       34.65       30.72     11.53 o 
  -3  14   3       10.74       28.14     10.95 o 
  -2  14   3       49.13       70.23     14.14 o 
  -1  14   3      347.77      327.34     23.29 o 
   0  14   3        2.79        6.65      8.47 o 
   1  14   3       46.14       74.84     14.05 o 
   2  14   3      157.16      140.22     17.96 o 
   3  14   3      116.08      136.29     18.78 o 
   4  14   3        6.54       18.65     11.66 o 
   5  14   3        0.01       16.15     12.92 o 
  -5  15   3      184.21      178.19     21.65 o 
  -4  15   3       16.72       47.06     13.80 o 
  -3  15   3        4.13       16.30     11.14 o 
  -2  15   3       15.18       48.49     12.52 o 
  -1  15   3       23.66       40.31     11.70 o 
   0  15   3      109.43       85.23     16.40 o 
   1  15   3        3.53        4.69     15.05 o 
   2  15   3      121.83      124.98     16.90 o 
   3  15   3        8.19       25.87     12.82 o 
   4  15   3       62.19       80.16     16.42 o 
  -4  16   3       38.83       65.89     16.21 o 
  -3  16   3       10.23       52.15     21.28 o 
  -2  16   3       61.68       87.71     16.21 o 
  -1  16   3        1.94       27.27     13.78 o 
   0  16   3       51.56       70.80     15.42 o 
   1  16   3       18.61       24.72     12.32 o 
   2  16   3       78.67       91.74     17.13 o 
   3  16   3       10.15       41.59     14.13 o 
  -2  17   3      137.27      128.93     22.51 o 
  -1  17   3       36.88       78.22     15.89 o 
   0  17   3       39.02       33.09     14.73 o 
   1  17   3        2.34       39.80     13.74 o 
 -10   0   4      181.87      220.22     32.77 o 
  -8   0   4       22.17       45.63     14.92 o 
  -6   0   4      213.71      182.75     19.76 o 
  -4   0   4     5974.53     6590.29    130.21 o 
  -2   0   4       30.81       33.13      4.82 o 
   0   0   4     4144.39     4299.62    104.22 o 
   2   0   4      975.52      909.87     26.08 o 
   4   0   4      428.19      402.29     18.27 o 
   6   0   4      656.99      547.17     66.71 o 
   8   0   4       23.25       43.60     21.60 o 
  10   0   4        1.17        1.02     31.36 o 
 -11   1   4        5.87       22.63     12.79 o 
 -10   1   4        1.12       19.83     11.49 o 
  -9   1   4       49.54       69.73     14.61 o 
  -8   1   4      214.83      220.46     20.90 o 
  -7   1   4      621.93      522.84     25.69 o 
  -6   1   4       30.59       36.69      7.72 o 
  -5   1   4      204.64      178.89      8.11 o 
  -4   1   4      230.88      204.85      8.74 o 
  -3   1   4      476.76      462.82     13.44 o 
  -2   1   4      741.11      746.07     15.28 o 
  -1   1   4    11296.61    11185.36    143.66 o 
   0   1   4     5262.62     5308.28     78.62 o 
   1   1   4     1070.43     1038.11     20.29 o 
   2   1   4       11.70       13.31      2.57 o 
   3   1   4      143.16      176.27      7.65 o 
   4   1   4        2.44       13.33      3.48 o 
   5   1   4       18.50       31.31      4.81 o 
   6   1   4        8.56       15.08      7.29 o 
   7   1   4      114.57      121.71     15.21 o 
   8   1   4      198.99      161.00     18.13 o 
   9   1   4      214.98      273.02     25.15 o 
  10   1   4       10.54       28.51     13.94 o 
 -11   2   4       73.83       94.52     17.76 o 
 -10   2   4       46.27       52.63     15.31 o 
  -9   2   4       75.31       85.19     14.10 o 
  -8   2   4      167.88      176.82     30.69 o 
  -7   2   4      113.05      119.00     14.42 o 
  -6   2   4      592.84      567.53     23.03 o 
  -5   2   4       30.51       50.27      5.64 o 
  -4   2   4        5.86       13.49      3.26 o 
  -3   2   4     1486.13     1611.05     28.54 o 
  -2   2   4     2560.90     2725.36     41.44 o 
  -1   2   4     1621.65     1697.87     27.25 o 
   0   2   4     1432.08     1497.75     24.24 o 
   1   2   4     3360.56     3476.83     50.23 o 
   2   2   4      702.73      639.35     14.85 o 
   3   2   4      182.64      165.92      9.88 o 
   4   2   4       53.28       61.62      6.35 o 
   5   2   4      875.89      771.23     20.61 o 
   6   2   4      457.03      397.41     20.34 o 
   7   2   4        0.17        6.09      8.20 o 
   8   2   4       16.88       20.83     10.75 o 
   9   2   4       27.27       44.56     12.80 o 
  10   2   4        2.28        0.00     12.94 o 
 -10   3   4        3.65       45.63     15.68 o 
  -9   3   4       43.53       40.56     11.99 o 
  -8   3   4     1116.50      952.98     35.93 o 
  -7   3   4       43.04       48.47     10.93 o 
  -6   3   4        7.53       10.88      6.35 o 
  -5   3   4       14.73       29.05      5.04 o 
  -4   3   4     1123.12     1075.04     28.22 o 
  -3   3   4       97.25      107.92      6.66 o 
  -2   3   4      130.94      130.35      5.97 o 
  -1   3   4     1571.99     1653.55     27.55 o 
   0   3   4     3600.08     3606.56     56.74 o 
   1   3   4      121.39      140.75      6.68 o 
   2   3   4     2566.45     2797.90     47.92 o 
   3   3   4      494.60      496.99     14.14 o 
   4   3   4      488.39      510.27     16.62 o 
   5   3   4       12.80       22.37      4.99 o 
   6   3   4       68.08       83.03     14.02 o 
   7   3   4      350.61      302.42     19.38 o 
   8   3   4        9.90       35.21     11.61 o 
   9   3   4       43.87       45.90     13.16 o 
  10   3   4      107.66      103.76     17.84 o 
 -10   4   4        5.45        0.00     15.80 o 
  -9   4   4       18.45       12.87     16.24 o 
  -8   4   4       48.35       65.37     12.09 o 
  -7   4   4      777.56      683.99     28.47 o 
  -6   4   4      259.78      248.76     15.32 o 
  -5   4   4        0.28       16.55      4.75 o 
  -4   4   4      454.24      480.67     14.49 o 
  -3   4   4     3240.67     3454.18     53.68 o 
  -2   4   4        2.51        6.84      2.73 o 
  -1   4   4     1935.03     2062.74     33.65 o 
   0   4   4       36.27       41.93      3.98 o 
   1   4   4      506.15      535.21     13.41 o 
   2   4   4      861.11      934.65     22.39 o 
   3   4   4     2392.67     2434.88     41.86 o 
   4   4   4        0.25       10.34      4.35 o 
   5   4   4      307.42      268.69     12.00 o 
   6   4   4       22.41       51.75     11.36 o 
   7   4   4       42.46       46.27     10.57 o 
   8   4   4       47.71       60.11     13.52 o 
   9   4   4        1.76       25.40     12.31 o 
 -10   5   4       11.91       19.03     12.92 o 
  -9   5   4        7.85       33.32     11.62 o 
  -8   5   4       11.58       29.94     10.26 o 
  -7   5   4       28.43       11.75     11.59 o 
  -6   5   4      489.30      432.07     35.27 o 
  -5   5   4     1510.78     1417.09     30.39 o 
  -4   5   4       15.06       21.29      4.36 o 
  -3   5   4      340.33      340.95     13.20 o 
  -2   5   4     1676.79     1599.00     29.45 o 
  -1   5   4      583.59      739.35     16.85 o 
   0   5   4       16.43       36.85      4.52 o 
   1   5   4     1024.74     1080.96     22.00 o 
   2   5   4      135.88      157.93      7.75 o 
   3   5   4      170.81      156.82      8.90 o 
   4   5   4      258.53      214.00     10.58 o 
   5   5   4      246.95      239.50     11.98 o 
   6   5   4      295.32      275.19     17.39 o 
   7   5   4       53.43       46.19     11.96 o 
   8   5   4       50.41       39.59     14.38 o 
   9   5   4      104.95      152.45     19.90 o 
 -10   6   4       31.90       54.72     14.46 o 
  -9   6   4      102.06      119.22     17.71 o 
  -8   6   4       24.52       33.13     10.93 o 
  -7   6   4      164.21      170.84     17.71 o 
  -6   6   4     1926.88     1560.20     42.60 o 
  -5   6   4     1696.55     1601.58     33.96 o 
  -4   6   4      236.13      238.28     10.82 o 
  -3   6   4     3131.25     3244.20     52.80 o 
  -2   6   4     1168.95     1228.22     25.14 o 
  -1   6   4      680.97      751.25     17.50 o 
   0   6   4      170.76      184.81      7.86 o 
   1   6   4      119.35      177.49     12.04 o 
   2   6   4      453.52      472.86     14.23 o 
   3   6   4       20.77       23.93      5.04 o 
   4   6   4     1056.53      926.13     23.92 o 
   5   6   4      105.26      103.89     10.25 o 
   6   6   4       50.91       73.92     13.98 o 
   7   6   4       31.71       33.99     10.47 o 
   8   6   4       17.31       42.53     12.12 o 
   9   6   4        0.01       31.84     13.71 o 
 -10   7   4        6.93        0.00     11.81 o 
  -9   7   4       56.31       73.64     18.13 o 
  -8   7   4      271.94      277.31     24.46 o 
  -7   7   4      107.94      128.00     15.33 o 
  -6   7   4      338.13      306.04     16.50 o 
  -5   7   4      403.32      379.40     14.91 o 
  -4   7   4        1.98        4.11      4.33 o 
  -3   7   4      500.85      448.27     14.60 o 
  -2   7   4     1433.57     1524.16     29.82 o 
  -1   7   4     1958.52     1857.38     33.39 o 
   0   7   4      666.50      693.12     21.22 o 
   1   7   4      314.66      308.31     11.69 o 
   2   7   4      314.80      325.42     11.98 o 
   3   7   4        9.33       16.98      5.07 o 
   4   7   4      108.61      123.89     12.17 o 
   5   7   4        0.03        2.25      5.55 o 
   6   7   4      135.85      143.30     17.22 o 
   7   7   4      121.18      125.28     16.05 o 
   8   7   4        0.04       34.99     12.16 o 
   9   7   4        9.79       25.38     12.87 o 
  -9   8   4       20.08       33.91     15.63 o 
  -8   8   4      202.87      228.39     21.83 o 
  -7   8   4       71.58       79.32     12.90 o 
  -6   8   4       31.11       45.92      9.03 o 
  -5   8   4      972.43      894.18     24.84 o 
  -4   8   4     1017.98      895.62     23.47 o 
  -3   8   4       27.60       44.38      6.29 o 
  -2   8   4       68.70       72.41      6.29 o 
  -1   8   4      131.66      170.70      8.85 o 
   0   8   4       38.44       51.04      6.81 o 
   1   8   4        1.20        7.81      4.76 o 
   2   8   4      825.00      772.82     34.45 o 
   3   8   4      513.83      495.62     16.50 o 
   4   8   4      146.47      165.29     11.65 o 
   5   8   4      574.26      511.54     39.23 o 
   6   8   4        0.82       11.05      8.54 o 
   7   8   4       23.38       31.06     15.56 o 
   8   8   4      205.66      246.23     24.93 o 
  -9   9   4      172.85      213.89     31.22 o 
  -8   9   4       73.50       58.00     15.23 o 
  -7   9   4        0.94       19.32      9.84 o 
  -6   9   4       80.27      108.63     13.25 o 
  -5   9   4        0.18        6.76      6.32 o 
  -4   9   4      268.98      265.33     14.26 o 
  -3   9   4      352.05      337.56     15.48 o 
  -2   9   4      111.74      123.46     10.46 o 
  -1   9   4       85.24       99.30      9.96 o 
   0   9   4      991.00      915.13     37.32 o 
   1   9   4      896.83      847.55     41.43 o 
   2   9   4       76.14       91.89     12.27 o 
   3   9   4       15.73       21.41      8.48 o 
   4   9   4       64.13       93.46     10.84 o 
   5   9   4      448.39      365.35     18.35 o 
   6   9   4      103.38      156.38     20.93 o 
   7   9   4       78.03      120.34     18.34 o 
   8   9   4       76.15       65.58     15.94 o 
  -9  10   4       37.95       48.62     20.52 o 
  -8  10   4        2.93       17.09     14.77 o 
  -7  10   4      177.59      134.12     26.24 o 
  -6  10   4       10.31       38.81     12.69 o 
  -5  10   4      115.03      111.58     17.03 o 
  -4  10   4        5.57       16.52      8.77 o 
  -3  10   4      201.11      171.25     17.23 o 
  -2  10   4        1.22        3.66      6.65 o 
  -1  10   4        3.17       13.11      7.01 o 
   0  10   4      181.67      196.01     18.05 o 
   1  10   4      787.89      667.44     27.40 o 
   2  10   4       50.34       46.69      9.70 o 
   3  10   4      109.72      123.22     15.12 o 
   4  10   4       41.14       53.59      8.68 o 
   5  10   4      354.97      351.25     20.34 o 
   6  10   4        3.27        3.36     10.75 o 
   7  10   4      108.99      160.35     27.68 o 
   8  10   4       30.89       71.13     17.46 o 
  -8  11   4        0.55        9.54     14.86 o 
  -7  11   4       32.39       36.32     16.95 o 
  -6  11   4      221.02      279.62     26.97 o 
  -5  11   4        3.74       21.37      9.30 o 
  -4  11   4       58.06       76.38     13.20 o 
  -3  11   4       16.66       11.47      7.89 o 
  -2  11   4      452.08      422.80     31.67 o 
  -1  11   4       85.74      115.95     14.99 o 
   0  11   4      632.39      531.23     24.84 o 
   1  11   4       14.48       30.41      9.47 o 
   2  11   4       74.28      108.09     18.15 o 
   3  11   4       97.73       93.25     14.02 o 
   4  11   4       73.72       66.58     13.08 o 
   5  11   4      143.78      150.38     17.55 o 
   6  11   4        0.10       15.30     15.65 o 
   7  11   4       14.91        0.83     21.18 o 
  -8  12   4      112.20      157.51     43.33 o 
  -7  12   4       12.40       30.81     30.26 o 
  -6  12   4        1.41       25.56     13.77 o 
  -5  12   4      127.09      145.74     17.87 o 
  -4  12   4       93.95       71.83     13.05 o 
  -3  12   4       70.07       93.29     14.21 o 
  -2  12   4      140.14      151.89     21.40 o 
  -1  12   4      166.07      188.03     20.28 o 
   0  12   4      578.60      522.35     32.18 o 
   1  12   4       74.36       94.65     14.18 o 
   2  12   4      145.30      151.30     18.08 o 
   3  12   4      255.59      270.06     21.43 o 
   4  12   4        4.80       15.56     11.87 o 
   5  12   4        1.69        1.63     10.15 o 
   6  12   4      102.55      122.49     24.62 o 
   7  12   4       21.85        3.89     17.74 o 
  -7  13   4       64.67       45.76     18.76 o 
  -6  13   4        1.62       12.64     15.09 o 
  -5  13   4       87.00      104.26     14.89 o 
  -4  13   4        2.69       26.97     10.51 o 
  -3  13   4       40.56       61.12     12.29 o 
  -2  13   4       57.40       70.31     13.67 o 
  -1  13   4      372.12      351.14     22.18 o 
   0  13   4      182.97      180.58     19.54 o 
   1  13   4        0.20        0.00      9.96 o 
   2  13   4      102.35      106.32     15.65 o 
   3  13   4      165.58      223.99     29.38 o 
   4  13   4       11.43       33.81     11.85 o 
   5  13   4       30.73       49.23     14.21 o 
   6  13   4       61.03       57.96     22.37 o 
  -6  14   4       47.33       46.82     16.43 o 
  -5  14   4        4.08       13.90     12.09 o 
  -4  14   4       30.56       41.44     12.50 o 
  -3  14   4       24.82       12.31     11.25 o 
  -2  14   4       31.25       35.82     11.65 o 
  -1  14   4       35.62       42.52     11.85 o 
   0  14   4       41.64       29.27     15.97 o 
   1  14   4        3.08        0.00     10.95 o 
   2  14   4      180.56      175.93     21.56 o 
   3  14   4      123.26      130.15     18.87 o 
   4  14   4       64.14       87.45     15.89 o 
   5  14   4        5.02       14.67     12.87 o 
  -5  15   4       18.92       60.78     20.38 o 
  -4  15   4       43.84       69.61     18.66 o 
  -3  15   4       12.68       38.37     11.95 o 
  -2  15   4       52.09       54.03     15.14 o 
  -1  15   4      151.04      133.89     23.63 o 
   0  15   4      290.12      243.34     24.82 o 
   1  15   4       25.09       38.13     11.50 o 
   2  15   4        1.30       18.24     10.71 o 
   3  15   4       13.12       45.96     14.22 o 
   4  15   4       28.47       29.99     22.32 o 
  -4  16   4        1.41       21.81     19.26 o 
  -3  16   4        2.38       14.85     13.21 o 
  -2  16   4       10.25       16.89     12.71 o 
  -1  16   4        1.39       32.46     13.06 o 
   0  16   4       23.29       14.27     12.47 o 
   1  16   4       10.68       20.19     11.41 o 
   2  16   4       81.27       99.69     16.84 o 
   3  16   4      291.94      308.33     29.39 o 
  -1  17   4        0.03        5.51     12.36 o 
   0  17   4       66.15       75.79     15.72 o 
 -11   0   5        0.01       63.35     21.55 o 
  -9   0   5        2.42       12.17     13.94 o 
  -7   0   5     1610.55     1318.27    123.94 o 
  -5   0   5      205.92      226.73     22.56 o 
  -3   0   5     6251.51     6574.73    128.88 o 
  -1   0   5     5069.24     5242.08    173.32 o 
   1   0   5     1631.30     1671.08     39.10 o 
   3   0   5      282.14      298.71     18.21 o 
   5   0   5        0.30        6.71      6.84 o 
   7   0   5      724.43      610.99     39.18 o 
   9   0   5       33.42       41.57     33.15 o 
 -11   1   5       45.34       57.72     14.89 o 
 -10   1   5      427.42      397.23     26.43 o 
  -9   1   5        3.99        6.80      9.80 o 
  -8   1   5      261.76      249.25     22.15 o 
  -7   1   5        6.16       19.06      7.68 o 
  -6   1   5      122.74      141.52     14.35 o 
  -5   1   5       10.70        7.76      4.48 o 
  -4   1   5      682.38      618.16     16.01 o 
  -3   1   5       20.46       24.70      3.92 o 
  -2   1   5      188.39      179.08      6.80 o 
  -1   1   5      283.56      261.41     10.75 o 
   0   1   5        3.33       11.24      2.23 o 
   1   1   5      476.95      475.04     11.42 o 
   2   1   5      577.29      531.81     13.58 o 
   3   1   5      335.68      309.71     18.18 o 
   4   1   5      580.64      492.29     15.14 o 
   5   1   5      117.36      109.23      9.51 o 
   6   1   5      396.50      329.22     18.78 o 
   7   1   5        5.48       12.48      9.08 o 
   8   1   5       11.11       19.93      9.69 o 
   9   1   5        0.95       15.90     11.52 o 
 -11   2   5        0.00       26.18     13.92 o 
 -10   2   5       33.57       37.63     13.40 o 
  -9   2   5       25.27       41.95     11.73 o 
  -8   2   5       31.80       28.42      9.91 o 
  -7   2   5      208.33      209.42     16.64 o 
  -6   2   5      777.37      673.80     29.65 o 
  -5   2   5      676.71      675.09     24.18 o 
  -4   2   5      838.15      848.26     19.79 o 
  -3   2   5        0.06        9.72      3.42 o 
  -2   2   5      494.78      537.42     13.17 o 
  -1   2   5     1652.07     1603.49     30.27 o 
   0   2   5     2293.69     2177.02     39.41 o 
   1   2   5      389.33      418.58     10.95 o 
   2   2   5      122.31      134.58      6.79 o 
   3   2   5       86.01      105.10      7.59 o 
   4   2   5       16.25       30.30      4.75 o 
   5   2   5        9.17       16.66      5.19 o 
   6   2   5      187.69      206.49     17.85 o 
   7   2   5       11.28       36.58     10.60 o 
   8   2   5      170.00      187.17     23.31 o 
   9   2   5      148.67      128.72     17.58 o 
 -10   3   5       91.42      104.75     24.84 o 
  -9   3   5       90.98       91.22     15.61 o 
  -8   3   5      273.71      272.27     20.37 o 
  -7   3   5        0.93       14.43      7.74 o 
  -6   3   5      564.25      494.66     30.74 o 
  -5   3   5      409.50      418.05     16.60 o 
  -4   3   5       36.96       51.46      6.11 o 
  -3   3   5      463.45      512.02     14.11 o 
  -2   3   5      345.81      355.75     10.66 o 
  -1   3   5       27.13       31.10      3.66 o 
   0   3   5     2843.89     2833.95     43.10 o 
   1   3   5     3150.43     3280.04     49.60 o 
   2   3   5      365.70      408.72     14.97 o 
   3   3   5     1595.06     1461.30     29.02 o 
   4   3   5       31.53       51.92      6.15 o 
   5   3   5      335.67      339.30     13.46 o 
   6   3   5       64.58       96.08     13.09 o 
   7   3   5       21.35       34.34     10.22 o 
   8   3   5        0.00       12.09     13.50 o 
   9   3   5       39.28       34.93     13.84 o 
 -10   4   5        0.15        6.85     12.43 o 
  -9   4   5       73.11       79.66     15.69 o 
  -8   4   5       61.17       63.45     12.25 o 
  -7   4   5      546.05      444.34     22.45 o 
  -6   4   5      782.36      723.54     31.56 o 
  -5   4   5       52.75       82.22     10.19 o 
  -4   4   5     1957.55     1880.64     38.97 o 
  -3   4   5      602.01      658.98     16.95 o 
  -2   4   5      145.29      149.57      7.25 o 
  -1   4   5      250.32      260.14      8.99 o 
   0   4   5      895.00      837.00     17.92 o 
   1   4   5       30.69       33.03      5.31 o 
   2   4   5     2117.57     2146.78     37.38 o 
   3   4   5        0.38        0.00      3.32 o 
   4   4   5     1157.55     1104.29     25.84 o 
   5   4   5      139.64      163.33     16.40 o 
   6   4   5       65.39       71.71     11.73 o 
   7   4   5       64.35       58.44     12.30 o 
   8   4   5      113.59      126.97     16.89 o 
   9   4   5      110.32      119.48     18.42 o 
 -10   5   5       11.99       40.68     15.37 o 
  -9   5   5        6.35        3.50     11.30 o 
  -8   5   5       30.26       25.26      9.56 o 
  -7   5   5        0.27        0.00      7.64 o 
  -6   5   5        1.23       13.37      7.20 o 
  -5   5   5        6.61       23.00      5.16 o 
  -4   5   5       11.23       13.64      4.43 o 
  -3   5   5      149.97      148.55      8.22 o 
  -2   5   5       71.58      105.98      7.33 o 
  -1   5   5       94.36      121.50      6.83 o 
   0   5   5     1451.55     1418.64     26.68 o 
   1   5   5     1677.05     1611.64     29.79 o 
   2   5   5      138.70      141.30      8.93 o 
   3   5   5      613.50      558.61     16.65 o 
   4   5   5      745.86      690.17     19.97 o 
   5   5   5      158.68      163.41     11.50 o 
   6   5   5       55.83       61.70     11.73 o 
   7   5   5        0.14        0.00      8.04 o 
   8   5   5        2.14        7.21     10.57 o 
   9   5   5        8.49       43.33     12.78 o 
 -10   6   5        5.65       28.96     13.65 o 
  -9   6   5        0.03        6.21     10.11 o 
  -8   6   5       22.87       48.89     11.49 o 
  -7   6   5      394.15      361.76     20.77 o 
  -6   6   5       23.19       37.52      8.44 o 
  -5   6   5      733.49      643.41     23.53 o 
  -4   6   5       13.51       18.66      4.80 o 
  -3   6   5     1471.13     1341.32     28.28 o 
  -2   6   5     1235.06     1217.91     28.13 o 
  -1   6   5        4.63       17.93      5.21 o 
   0   6   5      145.61      169.06      9.92 o 
   1   6   5       28.54       36.89      4.88 o 
   2   6   5       41.30       60.83      6.71 o 
   3   6   5      345.30      367.76     13.65 o 
   4   6   5       96.45      130.72     10.74 o 
   5   6   5      351.29      327.03     14.57 o 
   6   6   5      101.87      121.04     14.84 o 
   7   6   5       89.87       92.13     14.02 o 
   8   6   5       14.30       35.51     12.16 o 
   9   6   5       45.88       81.06     17.51 o 
 -10   7   5       49.32       67.59     16.18 o 
  -9   7   5        0.03       14.80     11.34 o 
  -8   7   5        4.72       10.67     15.25 o 
  -7   7   5        3.12       14.21     11.20 o 
  -6   7   5        0.50       11.78      7.44 o 
  -5   7   5       54.26       75.47      8.56 o 
  -4   7   5       63.74       92.41      8.72 o 
  -3   7   5       75.32       87.00      8.72 o 
  -2   7   5       31.42       27.38      4.99 o 
  -1   7   5      773.92      793.44     19.35 o 
   0   7   5      472.86      388.93     13.17 o 
   1   7   5       43.52       86.87      7.05 o 
   2   7   5      420.67      379.24     15.07 o 
   3   7   5       10.06       20.24      5.89 o 
   4   7   5      577.79      511.12     17.77 o 
   5   7   5      277.65      278.39     13.89 o 
   6   7   5      138.06      148.22     16.64 o 
   7   7   5       50.47       55.12     12.16 o 
   8   7   5        1.37       21.30     12.50 o 
  -9   8   5       53.84       94.06     16.40 o 
  -8   8   5      152.94      157.24     18.90 o 
  -7   8   5       79.26       81.63     13.33 o 
  -6   8   5       99.14      135.40     15.84 o 
  -5   8   5      691.82      600.61     26.48 o 
  -4   8   5       43.19       69.12      8.13 o 
  -3   8   5      108.88      116.99      9.83 o 
  -2   8   5      213.03      223.99     10.34 o 
  -1   8   5       45.66       53.35      6.28 o 
   0   8   5       71.01       92.57      8.47 o 
   1   8   5      658.94      619.54     20.37 o 
   2   8   5      188.92      200.91     10.41 o 
   3   8   5       74.98       78.01      9.41 o 
   4   8   5       95.26      114.59     11.14 o 
   5   8   5       29.15       37.32      7.73 o 
   6   8   5       12.99       16.89     10.70 o 
   7   8   5      264.82      272.72     27.96 o 
   8   8   5        2.58       18.49     14.15 o 
  -9   9   5       53.69       33.09     19.66 o 
  -8   9   5       78.39       62.28     14.29 o 
  -7   9   5      198.16      186.24     19.40 o 
  -6   9   5      215.43      213.97     17.95 o 
  -5   9   5       17.13       34.00      7.78 o 
  -4   9   5       55.69       74.26     10.34 o 
  -3   9   5      191.78      210.81     14.07 o 
  -2   9   5       31.74       34.64      6.64 o 
  -1   9   5      127.68      132.09     11.01 o 
   0   9   5       64.97       89.51     10.79 o 
   1   9   5      585.45      558.44     20.93 o 
   2   9   5      201.45      208.91     13.17 o 
   3   9   5      364.05      323.60     15.78 o 
   4   9   5       39.91       60.55      9.69 o 
   5   9   5       50.26       63.30     10.86 o 
   6   9   5       10.57       23.45     11.86 o 
   7   9   5       88.49      138.46     21.06 o 
   8   9   5       22.70       23.17     24.07 o 
  -9  10   5        0.00       31.58     19.54 o 
  -8  10   5      269.54      247.33     40.85 o 
  -7  10   5       13.77        7.80     13.61 o 
  -6  10   5      226.62      261.69     28.24 o 
  -5  10   5        4.65       24.92     10.27 o 
  -4  10   5       73.14      100.77     14.07 o 
  -3  10   5       30.24       59.72     10.86 o 
  -2  10   5      385.60      334.93     19.24 o 
  -1  10   5       36.38       51.99     10.13 o 
   0  10   5      305.29      268.98     17.01 o 
   1  10   5      134.94      150.06     16.71 o 
   2  10   5      168.01      184.09     13.50 o 
   3  10   5      101.20      116.65     12.17 o 
   4  10   5       68.87       88.44     11.83 o 
   5  10   5      281.78      256.12     31.41 o 
   6  10   5       93.28      108.48     18.11 o 
   7  10   5       89.73       69.09     25.60 o 
  -8  11   5        2.26       13.08     16.14 o 
  -7  11   5        3.00       11.41     15.36 o 
  -6  11   5       17.26       34.66     17.97 o 
  -5  11   5        0.50        0.66      8.64 o 
  -4  11   5        1.35        9.10     14.45 o 
  -3  11   5       40.01       38.51     10.18 o 
  -2  11   5        6.28       10.58      8.31 o 
  -1  11   5      292.12      276.51     20.24 o 
   0  11   5      167.95      177.11     18.32 o 
   1  11   5        2.36       25.35      9.01 o 
   2  11   5        0.19        3.24      8.53 o 
   3  11   5      312.29      288.91     21.57 o 
   4  11   5      105.69      119.16     25.30 o 
   5  11   5      141.10      171.94     20.21 o 
   6  11   5      116.35      127.96     33.43 o 
   7  11   5        1.85        0.00     17.00 o 
  -7  12   5       17.88       64.38     31.09 o 
  -6  12   5       56.56       74.82     19.39 o 
  -5  12   5      264.82      326.20     24.01 o 
  -4  12   5      323.67      259.74     21.08 o 
  -3  12   5      476.99      385.43     23.21 o 
  -2  12   5        0.03       10.62     10.28 o 
  -1  12   5       29.00       37.35     10.19 o 
   0  12   5       37.76       46.43     10.77 o 
   1  12   5        4.64       23.57      9.13 o 
   2  12   5      305.46      267.29     20.72 o 
   3  12   5        0.50       17.44     12.87 o 
   4  12   5       26.80       66.11     13.77 o 
   5  12   5       12.38       37.10     11.64 o 
   6  12   5      201.89      154.47     62.59 o 
  -7  13   5        0.00       24.60     22.97 o 
  -6  13   5        1.58        4.75     14.29 o 
  -5  13   5        4.32       24.10     11.13 o 
  -4  13   5        0.19       23.01     11.56 o 
  -3  13   5       48.88       44.60     11.94 o 
  -2  13   5       38.16       38.72     10.69 o 
  -1  13   5      226.14      228.48     22.94 o 
   0  13   5       81.13      107.88     14.57 o 
   1  13   5      108.82      138.62     17.13 o 
   2  13   5      302.81      276.45     22.51 o 
   3  13   5        0.40       14.22     10.12 o 
   4  13   5      197.53      196.11     21.20 o 
   5  13   5        1.09        2.94     12.33 o 
   6  13   5       23.90       46.27     19.60 o 
  -6  14   5       69.63       76.07     20.31 o 
  -5  14   5      362.16      346.03     26.19 o 
  -4  14   5        4.75       24.93     12.35 o 
  -3  14   5        0.05       15.86     10.23 o 
  -2  14   5        0.06       20.49     10.77 o 
  -1  14   5      239.73      269.00     23.81 o 
   0  14   5       31.91       33.17     11.12 o 
   1  14   5       58.06       52.34     13.19 o 
   2  14   5        9.00       16.41     10.63 o 
   3  14   5        0.31       18.79     11.19 o 
   4  14   5       33.39       54.16     15.68 o 
   5  14   5       40.85       69.47     23.76 o 
  -5  15   5        0.33       30.41     13.19 o 
  -4  15   5        2.41       30.39     12.87 o 
  -3  15   5        8.27       36.58     12.94 o 
  -2  15   5       15.84       40.78     12.77 o 
  -1  15   5        9.55       26.51     11.69 o 
   0  15   5       97.96       85.22     14.49 o 
   1  15   5        2.99       37.61     11.78 o 
   2  15   5      269.24      314.08     25.21 o 
   3  15   5      497.89      465.69     45.72 o 
   4  15   5        3.08       17.01     14.76 o 
  -3  16   5        1.29       28.28     15.92 o 
  -2  16   5        5.68        0.00     11.94 o 
  -1  16   5       78.91       56.37     15.61 o 
   0  16   5       68.26       62.96     15.76 o 
   1  16   5       80.88       97.56     22.59 o 
   2  16   5        5.83        4.43     13.23 o 
 -10   0   6      231.62      216.07     37.69 o 
  -8   0   6       53.24       63.55     17.96 o 
  -6   0   6      194.05      213.42     20.20 o 
  -4   0   6     2751.77     2877.51     67.11 o 
  -2   0   6     4465.92     4633.32     93.97 o 
   0   0   6        5.22        6.33      4.86 o 
   2   0   6     1535.98     1453.54     38.76 o 
   4   0   6      202.83      196.86     14.88 o 
   6   0   6      648.65      552.98     34.78 o 
   8   0   6       53.84       88.72     20.95 o 
 -11   1   6        4.11        1.06     13.11 o 
 -10   1   6       42.89       46.13     13.32 o 
  -9   1   6       75.15       87.89     23.35 o 
  -8   1   6        5.11       22.11      9.61 o 
  -7   1   6        9.06       16.45      8.19 o 
  -6   1   6        2.12        7.22      6.23 o 
  -5   1   6      814.32      759.11     19.86 o 
  -4   1   6      654.94      767.45     27.07 o 
  -3   1   6     2111.50     2235.97     37.84 o 
  -2   1   6      289.75      324.12      9.75 o 
  -1   1   6      342.82      328.15     19.14 o 
   0   1   6      297.57      272.86      9.29 o 
   1   1   6     1435.95     1550.48     26.98 o 
   2   1   6      226.77      253.66      9.41 o 
   3   1   6        4.27        0.00      3.61 o 
   4   1   6       10.64        7.43      4.64 o 
   5   1   6      303.90      296.72     12.89 o 
   6   1   6      166.77      180.07     15.91 o 
   7   1   6      174.45      154.50     17.81 o 
   8   1   6        6.62       12.68     10.53 o 
   9   1   6      152.82      156.03     18.81 o 
 -10   2   6       21.67       23.05     12.20 o 
  -9   2   6      197.41      193.94     20.89 o 
  -8   2   6       79.30       96.47     14.57 o 
  -7   2   6      497.22      455.57     34.07 o 
  -6   2   6       12.47       20.31      7.91 o 
  -5   2   6       16.02       21.78      4.79 o 
  -4   2   6      871.73      905.18     21.25 o 
  -3   2   6      694.06      680.60     16.82 o 
  -2   2   6      493.13      455.71     18.07 o 
  -1   2   6      860.92      795.64     16.24 o 
   0   2   6        8.71        9.78      2.21 o 
   1   2   6      123.42      105.47      6.63 o 
   2   2   6     1031.35      986.81     21.19 o 
   3   2   6      415.59      395.77     13.04 o 
   4   2   6      150.11      159.35      9.39 o 
   5   2   6      399.33      375.04     14.66 o 
   6   2   6       23.36       31.14      8.95 o 
   7   2   6        9.73       23.16      9.75 o 
   8   2   6        3.33       26.24     11.28 o 
   9   2   6        3.94       34.33     12.81 o 
 -10   3   6      134.02      136.72     19.35 o 
  -9   3   6        0.51       21.53     10.48 o 
  -8   3   6       59.92       69.24     12.63 o 
  -7   3   6       18.00       24.20      8.59 o 
  -6   3   6      264.23      231.66     14.81 o 
  -5   3   6       15.91       28.06      5.80 o 
  -4   3   6       32.22       24.44      5.28 o 
  -3   3   6       11.12       26.87      4.62 o 
  -2   3   6     2760.98     2906.14     46.08 o 
  -1   3   6       65.81       79.13      5.41 o 
   0   3   6     2223.01     2514.36     39.99 o 
   1   3   6     1548.12     1593.58     28.81 o 
   2   3   6       15.99       21.85      4.10 o 
   3   3   6      362.58      371.60     12.84 o 
   4   3   6      431.30      358.59     13.51 o 
   5   3   6       70.41       88.86      9.18 o 
   6   3   6      161.24      186.97     16.64 o 
   7   3   6        1.00       12.48      9.76 o 
   8   3   6       32.49       43.61     12.24 o 
   9   3   6       14.46       41.83     13.55 o 
 -10   4   6        0.26        9.61     12.93 o 
  -9   4   6       23.89       27.03     11.10 o 
  -8   4   6       12.45       29.84     10.42 o 
  -7   4   6        3.54        0.00      7.33 o 
  -6   4   6       38.83       44.78      9.18 o 
  -5   4   6      621.80      657.49     19.97 o 
  -4   4   6      790.82      785.51     20.43 o 
  -3   4   6     1460.02     1487.71     32.05 o 
  -2   4   6      122.91      145.26      7.49 o 
  -1   4   6       11.02       10.67      3.21 o 
   0   4   6        0.05        2.65      2.94 o 
   1   4   6     1492.55     1448.78     27.45 o 
   2   4   6       53.03       78.15      6.99 o 
   3   4   6      445.55      391.99     14.60 o 
   4   4   6      507.88      495.46     16.61 o 
   5   4   6       73.54       99.84      9.85 o 
   6   4   6     1114.60      965.85     47.39 o 
   7   4   6       48.02       54.19     11.63 o 
   8   4   6       54.39       92.23     15.70 o 
   9   4   6        9.74       28.28     12.68 o 
 -10   5   6       12.05       42.48     16.24 o 
  -9   5   6       37.52       49.64     15.92 o 
  -8   5   6        0.05       15.37      8.95 o 
  -7   5   6     1251.27     1079.28     37.01 o 
  -6   5   6      517.15      464.71     30.50 o 
  -5   5   6        0.29        7.49      4.94 o 
  -4   5   6       22.49       31.30      5.68 o 
  -3   5   6       81.85      105.45      9.73 o 
  -2   5   6      104.09      126.13      7.73 o 
  -1   5   6       53.62       78.00      6.87 o 
   0   5   6        9.07       11.01      3.48 o 
   1   5   6      241.89      282.01     10.79 o 
   2   5   6      252.24      242.53     10.47 o 
   3   5   6        6.16       13.34      4.60 o 
   4   5   6      238.28      227.48     13.41 o 
   5   5   6      134.14      147.51     12.25 o 
   6   5   6        6.32       22.85     10.20 o 
   7   5   6       51.79       87.30     13.55 o 
   8   5   6      134.40      163.85     19.41 o 
   9   5   6       88.27      111.02     17.05 o 
 -10   6   6       33.38       58.47     16.80 o 
  -9   6   6       27.73       47.63     13.36 o 
  -8   6   6      370.67      355.56     23.20 o 
  -7   6   6        2.54       17.71      9.09 o 
  -6   6   6      543.74      498.42     22.57 o 
  -5   6   6      116.16      127.42     10.55 o 
  -4   6   6     1978.24     1950.82     42.67 o 
  -3   6   6      521.29      519.40     19.60 o 
  -2   6   6        9.96       14.39      4.36 o 
  -1   6   6       82.02      109.30      8.53 o 
   0   6   6      104.62       93.39      7.76 o 
   1   6   6       34.30       37.44      5.28 o 
   2   6   6      193.49      200.19     13.00 o 
   3   6   6       48.62       55.20      7.35 o 
   4   6   6     1050.55      882.70     24.25 o 
   5   6   6       17.30       31.30      7.63 o 
   6   6   6       15.65       23.20      9.33 o 
   7   6   6        5.94       22.95     10.92 o 
   8   6   6       31.44       76.19     13.77 o 
 -10   7   6       29.85       38.86     14.09 o 
  -9   7   6       11.05       17.42     11.82 o 
  -8   7   6      208.24      254.62     23.41 o 
  -7   7   6      214.45      240.38     22.21 o 
  -6   7   6      341.02      324.73     16.75 o 
  -5   7   6      870.69      775.65     22.74 o 
  -4   7   6        0.09       10.83      5.17 o 
  -3   7   6      307.31      335.59     13.42 o 
  -2   7   6      288.16      312.44     12.63 o 
  -1   7   6      809.62      833.88     24.12 o 
   0   7   6        7.74       15.56      4.16 o 
   1   7   6      226.45      250.38     10.68 o 
   2   7   6       32.66       47.00      6.67 o 
   3   7   6      717.98      611.03     19.07 o 
   4   7   6      702.07      660.88     21.01 o 
   5   7   6        0.09        4.19      6.29 o 
   6   7   6        7.49       16.49     10.08 o 
   7   7   6      219.11      224.99     21.95 o 
   8   7   6       13.14       34.32     14.32 o 
  -9   8   6       56.08       91.67     16.16 o 
  -8   8   6       58.36       49.39     13.29 o 
  -7   8   6      273.27      273.42     22.36 o 
  -6   8   6      454.20      404.15     19.25 o 
  -5   8   6      241.15      237.97     13.04 o 
  -4   8   6        2.47        0.20      5.57 o 
  -3   8   6      996.79      908.23     62.74 o 
  -2   8   6      429.15      379.09     13.96 o 
  -1   8   6        7.30       21.67      6.78 o 
   0   8   6      989.05      903.26     28.85 o 
   1   8   6      139.34      155.26     11.20 o 
   2   8   6      180.01      157.08     15.13 o 
   3   8   6      344.18      302.46     15.17 o 
   4   8   6       33.21       62.99     10.66 o 
   5   8   6       36.73       30.51     10.66 o 
   6   8   6       70.51      118.26     18.49 o 
   7   8   6       43.03       72.61     15.72 o 
   8   8   6        0.09        6.22     21.16 o 
  -9   9   6      117.34      101.61     26.03 o 
  -8   9   6       61.78       80.65     16.49 o 
  -7   9   6        0.06       15.48     18.53 o 
  -6   9   6        8.75       16.59      9.56 o 
  -5   9   6       39.79       60.83     11.58 o 
  -4   9   6      602.76      544.88     21.40 o 
  -3   9   6      500.55      463.37     19.41 o 
  -2   9   6      326.43      285.32     14.63 o 
  -1   9   6       20.34       50.27      8.34 o 
   0   9   6       68.08      107.44     11.02 o 
   1   9   6      140.65      164.34     13.38 o 
   2   9   6      323.74      283.63     17.22 o 
   3   9   6        0.66        6.29      6.51 o 
   4   9   6       53.76       54.22     10.31 o 
   5   9   6       20.44       41.42      9.74 o 
   6   9   6      212.42      229.96     22.53 o 
   7   9   6        6.99       34.88     14.15 o 
  -8  10   6        0.89       25.62     16.33 o 
  -7  10   6       23.08       33.16     27.92 o 
  -6  10   6       45.39       38.35     14.49 o 
  -5  10   6      235.76      284.58     20.50 o 
  -4  10   6       11.27       32.37     12.95 o 
  -3  10   6      180.69      203.71     18.24 o 
  -2  10   6        1.92        7.72      7.47 o 
  -1  10   6      425.29      367.46     27.95 o 
   0  10   6      145.52      184.20     17.95 o 
   1  10   6      432.28      386.50     17.68 o 
   2  10   6       19.49       25.90      9.10 o 
   3  10   6       15.80       37.47      8.44 o 
   4  10   6        7.31       28.17      8.85 o 
   5  10   6      293.74      307.64     19.23 o 
   6  10   6       22.29       21.13     15.38 o 
   7  10   6       17.32       47.08     15.35 o 
  -8  11   6       64.13       90.14     23.93 o 
  -7  11   6        0.10        0.28     16.14 o 
  -6  11   6       11.48       35.49     14.05 o 
  -5  11   6       64.11       80.88     13.85 o 
  -4  11   6      202.44      181.60     29.49 o 
  -3  11   6       42.78       21.15      9.36 o 
  -2  11   6      317.10      284.57     20.84 o 
  -1  11   6        1.91        2.99      7.60 o 
   0  11   6      602.00      542.08     25.73 o 
   1  11   6       63.78       44.89     12.95 o 
   2  11   6        5.13        5.54      8.42 o 
   3  11   6        1.02        0.00      9.12 o 
   4  11   6       27.32       47.38     16.68 o 
   5  11   6       23.03       35.04     11.34 o 
   6  11   6      138.54      141.73     25.75 o 
   7  11   6       15.53       30.26     24.76 o 
  -7  12   6       61.73       56.64     20.58 o 
  -6  12   6       42.20       45.57     15.05 o 
  -5  12   6       76.33      108.27     21.64 o 
  -4  12   6      191.96      180.26     19.96 o 
  -3  12   6       59.28       79.70     14.68 o 
  -2  12   6       67.37      106.56     15.59 o 
  -1  12   6      313.73      297.03     20.56 o 
   0  12   6        2.12       13.14      9.30 o 
   1  12   6        8.69       21.33      9.82 o 
   2  12   6       67.59      102.68     14.76 o 
   3  12   6      342.49      298.37     21.82 o 
   4  12   6       64.62       89.55     16.11 o 
   5  12   6        7.23       33.61     20.97 o 
   6  12   6       49.19       93.74     22.81 o 
  -7  13   6       21.54       49.52     24.21 o 
  -6  13   6        5.40       16.12     14.98 o 
  -5  13   6      171.93      173.67     21.47 o 
  -4  13   6       10.44        7.20     10.51 o 
  -3  13   6       81.25      103.32     15.97 o 
  -2  13   6      261.19      265.64     24.97 o 
  -1  13   6      154.52      179.22     20.42 o 
   0  13   6      196.09      219.34     21.60 o 
   1  13   6      107.12       89.79     14.84 o 
   2  13   6       64.18      118.45     16.25 o 
   3  13   6      209.48      228.23     25.53 o 
   4  13   6       38.06       35.59     17.87 o 
   5  13   6       43.44       70.33     26.87 o 
  -6  14   6       11.66       29.66     19.01 o 
  -5  14   6       11.16       20.74     12.32 o 
  -4  14   6       65.87      103.50     22.04 o 
  -3  14   6        0.03       21.90     11.49 o 
  -2  14   6      172.90      181.26     21.05 o 
  -1  14   6       25.11       52.77     12.39 o 
   0  14   6       39.31       52.74     12.62 o 
   1  14   6        6.31       46.36     11.94 o 
   2  14   6       26.42       43.42     12.31 o 
   3  14   6        5.81       14.75     12.12 o 
   4  14   6      236.93      227.51     24.25 o 
  -4  15   6       44.21       67.78     16.04 o 
  -3  15   6       17.21       26.42     12.11 o 
  -2  15   6       20.42       35.80     12.45 o 
  -1  15   6        5.72       10.87     11.68 o 
   0  15   6        3.67       19.07     12.03 o 
   1  15   6      104.68      115.39     17.30 o 
   2  15   6      138.76      182.85     22.73 o 
   3  15   6        1.07       25.37     12.83 o 
  -3  16   6       98.24      129.45     19.15 o 
  -2  16   6       18.18       30.07     17.80 o 
  -1  16   6        0.01        8.36     12.08 o 
   0  16   6       43.50       45.10     13.92 o 
   1  16   6       43.61       52.48     22.75 o 
  -9   0   7      502.80      404.79     34.98 o 
  -7   0   7       15.61       11.83     11.76 o 
  -5   0   7      351.23      346.85     19.01 o 
  -3   0   7      687.45      704.32     57.44 o 
  -1   0   7      952.10      888.05     36.80 o 
   1   0   7        7.19       13.54      4.81 o 
   3   0   7     1053.03     1000.99     36.34 o 
   5   0   7      818.03      805.66     32.47 o 
   7   0   7      178.58      154.84     26.01 o 
   9   0   7        0.40       16.27     16.06 o 
 -10   1   7       48.34       42.08     13.92 o 
  -9   1   7        0.00       23.37     11.32 o 
  -8   1   7       27.03       20.30      8.96 o 
  -7   1   7       83.00       63.96     11.59 o 
  -6   1   7       77.21       66.93     12.92 o 
  -5   1   7      282.63      290.86     12.04 o 
  -4   1   7      440.09      422.02     15.89 o 
  -3   1   7      770.22      788.24     18.77 o 
  -2   1   7     3045.33     3060.17     47.58 o 
  -1   1   7     3855.07     3867.05     63.78 o 
   0   1   7     1125.91     1220.82     30.72 o 
   1   1   7       33.79       53.16      4.54 o 
   2   1   7      104.98       88.62      6.98 o 
   3   1   7      235.07      244.54     10.68 o 
   4   1   7       61.86       59.20      7.71 o 
   5   1   7       25.01       32.65      6.69 o 
   6   1   7        1.25       11.20      7.97 o 
   7   1   7        0.05        9.24      9.46 o 
   8   1   7       45.37       43.75     12.13 o 
   9   1   7        0.82       13.46     12.08 o 
 -10   2   7      121.58      139.89     19.22 o 
  -9   2   7      174.52      191.76     20.66 o 
  -8   2   7        2.99       16.22      9.66 o 
  -7   2   7        0.02       11.10      8.05 o 
  -6   2   7       90.26      105.59     12.66 o 
  -5   2   7       63.72       72.24     11.09 o 
  -4   2   7       32.58       43.48      5.95 o 
  -3   2   7        3.37       12.33      5.41 o 
  -2   2   7      771.49      798.74     20.94 o 
  -1   2   7     1262.70     1288.97     23.57 o 
   0   2   7      452.84      413.66     13.25 o 
   1   2   7      339.09      373.80     12.46 o 
   2   2   7     4455.02     4386.89     66.48 o 
   3   2   7       63.49       89.65      9.25 o 
   4   2   7       11.27       15.62      5.22 o 
   5   2   7     1254.32     1083.08     27.64 o 
   6   2   7      104.33      138.09     15.41 o 
   7   2   7       38.00       33.33     18.18 o 
   8   2   7      179.27      188.92     20.39 o 
   9   2   7       53.05       84.23     15.91 o 
 -10   3   7       22.79       32.88     13.47 o 
  -9   3   7       28.97       52.42     13.13 o 
  -8   3   7        1.25        0.00     11.52 o 
  -7   3   7       20.01       12.25      8.57 o 
  -6   3   7       51.13       52.43     13.10 o 
  -5   3   7      102.62       96.66      8.84 o 
  -4   3   7      121.23      147.91     10.28 o 
  -3   3   7      966.34      908.72     21.27 o 
  -2   3   7      357.94      327.08     10.94 o 
  -1   3   7     4870.88     4715.04     70.16 o 
   0   3   7      231.31      259.63     13.06 o 
   1   3   7       44.65       43.16      5.42 o 
   2   3   7        7.06       13.12      3.94 o 
   3   3   7      144.96      184.78      9.49 o 
   4   3   7      113.56      144.48     10.79 o 
   5   3   7       29.59       31.69      6.99 o 
   6   3   7      121.93      150.28     16.09 o 
   7   3   7       72.24       62.10     12.50 o 
   8   3   7       95.55       94.05     15.56 o 
   9   3   7       93.70      123.66     17.76 o 
 -10   4   7        1.69       30.65     13.55 o 
  -9   4   7       41.07       45.58     13.08 o 
  -8   4   7      254.84      257.43     21.60 o 
  -7   4   7        0.74       16.96      9.24 o 
  -6   4   7      233.73      231.92     15.38 o 
  -5   4   7       23.35       20.21      6.15 o 
  -4   4   7        0.70        8.74      4.43 o 
  -3   4   7       21.70       10.78      5.17 o 
  -2   4   7       24.55       39.68      5.27 o 
  -1   4   7      340.00      347.67     11.35 o 
   0   4   7       21.79       29.09      4.25 o 
   1   4   7      565.17      612.80     15.98 o 
   2   4   7     1458.14     1413.20     32.06 o 
   3   4   7       79.34      108.49      9.18 o 
   4   4   7     1385.75     1169.18     28.07 o 
   5   4   7      287.90      271.88     14.60 o 
   6   4   7       67.99       97.92     13.42 o 
   7   4   7       11.88       23.27     13.66 o 
   8   4   7        4.80       28.45     12.77 o 
   9   4   7       13.51       26.58     18.70 o 
 -10   5   7        0.13        3.89     12.44 o 
  -9   5   7        0.07       27.22     12.54 o 
  -8   5   7      174.17      185.33     20.37 o 
  -7   5   7      276.41      278.21     20.58 o 
  -6   5   7      376.46      328.49     16.78 o 
  -5   5   7      670.26      615.64     21.31 o 
  -4   5   7      475.32      434.10     15.39 o 
  -3   5   7      763.53      779.42     20.38 o 
  -2   5   7      326.31      305.64     13.84 o 
  -1   5   7       88.18      138.11      8.31 o 
   0   5   7      173.11      149.51      8.39 o 
   1   5   7     1154.50     1097.37     23.95 o 
   2   5   7       10.53        8.93      4.11 o 
   3   5   7       47.07       61.85      9.05 o 
   4   5   7       26.58       28.37      6.78 o 
   5   5   7      121.34      170.44     14.62 o 
   6   5   7       40.13       51.54     11.09 o 
   7   5   7       13.90       22.35     16.12 o 
   8   5   7       53.55      109.72     16.32 o 
 -10   6   7        2.23       25.21     13.65 o 
  -9   6   7       33.31       43.84     15.21 o 
  -8   6   7       41.38       51.47     13.50 o 
  -7   6   7      370.65      336.06     21.58 o 
  -6   6   7       62.99       64.16     11.58 o 
  -5   6   7       29.77       39.76      6.91 o 
  -4   6   7        6.26       10.95      4.97 o 
  -3   6   7       87.71      116.10      9.83 o 
  -2   6   7        2.75       14.35      4.86 o 
  -1   6   7       29.60       45.71      6.13 o 
   0   6   7      221.58      210.51     12.49 o 
   1   6   7      476.84      463.01     20.87 o 
   2   6   7       48.97       60.11      7.78 o 
   3   6   7      419.69      348.54     15.54 o 
   4   6   7      143.00      146.63     12.38 o 
   5   6   7      720.31      625.08     21.27 o 
   6   6   7       29.24       51.77     11.47 o 
   7   6   7       64.33      101.22     15.07 o 
   8   6   7        0.84        7.34     13.66 o 
  -9   7   7        8.37        0.00     12.90 o 
  -8   7   7       14.53       36.53     11.29 o 
  -7   7   7       41.54       60.23     12.08 o 
  -6   7   7       62.72       78.21     11.20 o 
  -5   7   7      334.99      316.70     14.18 o 
  -4   7   7      451.65      419.50     20.22 o 
  -3   7   7       50.84       59.45      7.91 o 
  -2   7   7     1166.95     1033.80     24.96 o 
  -1   7   7      155.01      193.49     10.20 o 
   0   7   7       30.31       31.13      5.43 o 
   1   7   7       64.84       74.76      7.85 o 
   2   7   7      115.93      132.87     10.97 o 
   3   7   7       41.05       56.24     10.01 o 
   4   7   7        1.50        5.37      6.99 o 
   5   7   7      378.17      305.94     15.26 o 
   6   7   7        6.00        3.21      9.64 o 
   7   7   7      100.78      121.48     16.71 o 
   8   7   7        0.28       16.73     18.99 o 
  -9   8   7       47.00       61.43     15.21 o 
  -8   8   7       10.27       35.55     12.21 o 
  -7   8   7       64.60       75.48     13.79 o 
  -6   8   7      174.22      196.57     17.01 o 
  -5   8   7       80.24       77.57     11.75 o 
  -4   8   7       22.92       44.25      7.71 o 
  -3   8   7       76.28      111.72     12.94 o 
  -2   8   7        2.22        7.89      5.45 o 
  -1   8   7       65.70       86.68      9.72 o 
   0   8   7       63.07       81.51     10.96 o 
   1   8   7      727.62      686.48     22.59 o 
   2   8   7      376.02      350.04     18.69 o 
   3   8   7      726.99      628.91     23.36 o 
   4   8   7      112.93      114.86     14.16 o 
   5   8   7       23.71       30.78      9.14 o 
   6   8   7       36.45       53.73     14.59 o 
   7   8   7      419.64      384.09     35.90 o 
  -9   9   7        9.85       47.03     16.31 o 
  -8   9   7        0.57       24.28     14.09 o 
  -7   9   7       23.16       12.57     18.11 o 
  -6   9   7        1.39       18.80     10.27 o 
  -5   9   7       11.29       25.11      9.28 o 
  -4   9   7        1.38       18.00      9.26 o 
  -3   9   7     1024.97      927.71     28.61 o 
  -2   9   7       13.86       14.29      6.60 o 
  -1   9   7      172.50      175.96     13.86 o 
   0   9   7     1083.38      959.10     28.30 o 
   1   9   7       76.61       98.65     13.63 o 
   2   9   7      342.01      334.23     15.86 o 
   3   9   7      152.78      167.40     15.11 o 
   4   9   7        0.32        3.05      7.53 o 
   5   9   7       72.75       56.94     11.75 o 
   6   9   7      128.94      144.77     20.05 o 
   7   9   7       34.22       69.00     22.82 o 
  -8  10   7      107.37      146.00     27.50 o 
  -7  10   7       86.63      104.99     23.67 o 
  -6  10   7        4.05       19.84     12.10 o 
  -5  10   7       66.17       87.00     14.15 o 
  -4  10   7       96.35      119.20     16.54 o 
  -3  10   7        2.06        0.62      7.36 o 
  -2  10   7        0.29       18.32      7.65 o 
  -1  10   7        7.64       21.45      7.58 o 
   0  10   7      584.86      523.23     20.73 o 
   1  10   7      108.61      118.36     12.29 o 
   2  10   7        4.99       30.64      8.01 o 
   3  10   7       99.11      107.39     13.01 o 
   4  10   7      520.76      504.89     23.52 o 
   5  10   7      130.88      145.13     15.67 o 
   6  10   7       66.44       57.93     19.23 o 
   7  10   7        5.00        0.00     17.98 o 
  -8  11   7       10.59       35.75     19.45 o 
  -7  11   7        0.07        0.00     16.42 o 
  -6  11   7       41.00       68.30     16.54 o 
  -5  11   7      266.05      230.21     27.24 o 
  -4  11   7        2.33       13.22      9.44 o 
  -3  11   7       54.15       64.29     12.72 o 
  -2  11   7      831.06      742.42     45.11 o 
  -1  11   7      294.02      267.07     18.96 o 
   0  11   7       41.36       59.58     12.02 o 
   1  11   7       11.70       30.89      9.97 o 
   2  11   7       19.06       35.37     12.07 o 
   3  11   7       48.98       52.29     11.49 o 
   4  11   7       22.19       40.51     12.97 o 
   5  11   7        0.11       13.49     23.66 o 
   6  11   7        0.96        8.25     23.11 o 
  -7  12   7        2.11       56.59     20.24 o 
  -6  12   7        6.97       21.07     24.87 o 
  -5  12   7       80.76       88.56     14.87 o 
  -4  12   7        8.03       16.85      9.83 o 
  -3  12   7       24.64       17.65     13.55 o 
  -2  12   7      226.21      230.66     20.84 o 
  -1  12   7        6.39        0.00      9.22 o 
   0  12   7        2.93       17.26     12.79 o 
   1  12   7       95.22      110.51     15.32 o 
   2  12   7       72.06       92.69     15.06 o 
   3  12   7      107.77      139.48     20.05 o 
   4  12   7      114.29      136.89     21.01 o 
   5  12   7       52.02       71.34     24.07 o 
  -6  13   7        0.46       35.20     22.37 o 
  -5  13   7        4.12       20.36     15.57 o 
  -4  13   7      176.19      211.01     23.03 o 
  -3  13   7       32.24       16.19     13.30 o 
  -2  13   7      266.27      285.35     24.09 o 
  -1  13   7       14.37       24.68     10.34 o 
   0  13   7      275.31      238.21     21.80 o 
   1  13   7        7.87       27.57     10.51 o 
   2  13   7       27.98       37.53     12.60 o 
   3  13   7       81.03      119.30     20.42 o 
   4  13   7        1.55       36.77     16.40 o 
   5  13   7        1.27       11.74     19.35 o 
  -5  14   7        2.93       23.10     12.80 o 
  -4  14   7       10.29       38.70     15.71 o 
  -3  14   7       42.61       82.14     15.70 o 
  -2  14   7       11.69       24.74     12.65 o 
  -1  14   7       12.64       24.43     11.88 o 
   0  14   7       16.86       30.12     11.83 o 
   1  14   7      105.79      115.03     17.18 o 
   2  14   7        1.12       44.20     16.06 o 
   3  14   7      237.09      269.36     41.12 o 
   4  14   7       72.58       90.22     19.44 o 
  -4  15   7       16.40       19.35     13.86 o 
  -3  15   7        8.70       17.16     12.62 o 
  -2  15   7      105.98      146.42     19.21 o 
  -1  15   7       66.58      105.18     18.70 o 
   0  15   7        8.62       32.70     12.75 o 
   1  15   7        7.68       61.81     16.79 o 
   2  15   7       62.63       79.06     17.74 o 
  -2  16   7        2.52       14.82     12.52 o 
  -1  16   7       68.75       84.56     17.11 o 
   0  16   7        1.32       13.21     22.76 o 
 -10   0   8        0.47        8.99     16.39 o 
  -8   0   8      176.27      178.81     28.44 o 
  -6   0   8      254.10      235.46     21.58 o 
  -4   0   8      278.93      280.99     27.34 o 
  -2   0   8      121.63      127.96     19.20 o 
   0   0   8     4794.62     4748.30    127.02 o 
   2   0   8      881.77      916.16     43.20 o 
   4   0   8      120.54      137.73     20.92 o 
   6   0   8      485.45      472.00     33.13 o 
   8   0   8       45.24       72.90     35.21 o 
 -10   1   8       15.54       14.54     19.54 o 
  -9   1   8       62.45       44.57     13.09 o 
  -8   1   8       35.88       63.15     11.90 o 
  -7   1   8       62.47       69.77     11.83 o 
  -6   1   8        2.23       17.69      6.31 o 
  -5   1   8       59.94       80.61      8.93 o 
  -4   1   8       63.04      101.42      9.85 o 
  -3   1   8        8.67       23.39      4.35 o 
  -2   1   8     1217.81     1344.78     25.55 o 
  -1   1   8       19.34       29.74     11.45 o 
   0   1   8     1407.66     1519.93     31.42 o 
   1   1   8      577.43      507.68     12.97 o 
   2   1   8     1692.79     1629.03     31.48 o 
   3   1   8      575.43      525.99     16.33 o 
   4   1   8        9.63        7.84      6.15 o 
   5   1   8      356.20      342.58     15.20 o 
   6   1   8       88.72       82.41     13.42 o 
   7   1   8       37.67       61.73     14.12 o 
   8   1   8        1.38       36.16     23.52 o 
 -10   2   8       19.23       30.37     13.26 o 
  -9   2   8       15.64       24.98     12.08 o 
  -8   2   8       11.43       34.22     10.30 o 
  -7   2   8      156.88      146.73     21.84 o 
  -6   2   8       96.34      100.72     10.87 o 
  -5   2   8       26.81       21.91      5.78 o 
  -4   2   8       23.83       26.03      5.27 o 
  -3   2   8      946.00      905.10     21.31 o 
  -2   2   8      940.32      915.25     20.01 o 
  -1   2   8      456.22      445.50     17.19 o 
   0   2   8      188.41      239.10     11.39 o 
   1   2   8      453.75      516.80     13.56 o 
   2   2   8      690.00      688.81     17.92 o 
   3   2   8      232.13      224.00     10.68 o 
   4   2   8      480.88      450.02     16.22 o 
   5   2   8     1096.00     1008.58     27.31 o 
   6   2   8      145.94      146.24     20.14 o 
   7   2   8        7.24        2.20     18.16 o 
   8   2   8       40.48       62.41     19.07 o 
 -10   3   8       76.82       93.28     16.78 o 
  -9   3   8        0.42       21.97     12.79 o 
  -8   3   8       45.76       82.44     14.45 o 
  -7   3   8       41.84       57.49     11.13 o 
  -6   3   8       17.80       31.46      7.68 o 
  -5   3   8       20.02       26.24      5.91 o 
  -4   3   8       24.28       37.81      6.15 o 
  -3   3   8       78.25      107.28      9.02 o 
  -2   3   8       43.02       44.38      6.53 o 
  -1   3   8      545.20      533.78     13.81 o 
   0   3   8     1772.73     1634.38     29.48 o 
   1   3   8      428.19      433.28     16.79 o 
   2   3   8       33.27       33.65      5.07 o 
   3   3   8       90.56      102.01      9.12 o 
   4   3   8      263.56      249.88     12.58 o 
   5   3   8      439.91      392.81     28.78 o 
   6   3   8      528.50      508.87     28.58 o 
   7   3   8      181.19      184.09     23.77 o 
   8   3   8       18.12       15.42     14.71 o 
 -10   4   8        3.73       17.78     12.43 o 
  -9   4   8      174.05      144.49     19.31 o 
  -8   4   8       29.87       29.34     10.74 o 
  -7   4   8       19.17       18.21      9.83 o 
  -6   4   8       65.75       60.52     13.51 o 
  -5   4   8      369.56      311.48     13.67 o 
  -4   4   8        1.36        3.45      5.29 o 
  -3   4   8      160.76      157.47      9.86 o 
  -2   4   8       12.86       21.29      5.54 o 
  -1   4   8     1013.49      909.73     26.83 o 
   0   4   8      308.74      315.92     10.81 o 
   1   4   8        7.95        6.79      3.73 o 
   2   4   8       23.95       34.09      5.36 o 
   3   4   8      582.12      605.20     18.47 o 
   4   4   8      476.17      475.75     20.60 o 
   5   4   8       58.59       87.79     11.17 o 
   6   4   8      141.56      140.22     19.06 o 
   7   4   8      149.92      173.15     23.51 o 
   8   4   8      107.75      157.00     22.98 o 
 -10   5   8       44.26       34.12     15.21 o 
  -9   5   8       86.55      100.44     16.64 o 
  -8   5   8       22.75       18.76     10.53 o 
  -7   5   8      102.29      107.42     29.50 o 
  -6   5   8       30.07       44.20      8.61 o 
  -5   5   8      344.66      307.91     13.78 o 
  -4   5   8        8.58       29.15      6.03 o 
  -3   5   8       36.57       52.89      6.81 o 
  -2   5   8      130.48      167.80      9.71 o 
  -1   5   8        5.49       16.73      4.43 o 
   0   5   8       25.88       33.69      4.95 o 
   1   5   8       62.50       78.39      7.53 o 
   2   5   8      294.48      279.76     13.78 o 
   3   5   8      275.00      267.62     12.47 o 
   4   5   8      245.56      227.83     14.78 o 
   5   5   8      189.16      222.73     17.35 o 
   6   5   8        0.01       16.97     11.41 o 
   7   5   8        1.40       30.03     13.94 o 
   8   5   8       81.83      109.31     31.49 o 
 -10   6   8        0.13       40.79     14.58 o 
  -9   6   8        0.18       13.85     12.76 o 
  -8   6   8       19.87       46.52     12.58 o 
  -7   6   8      266.63      270.85     30.50 o 
  -6   6   8     1033.42      896.40     28.97 o 
  -5   6   8        2.97        2.35      5.67 o 
  -4   6   8        0.05       10.70      5.54 o 
  -3   6   8      257.43      264.31     12.96 o 
  -2   6   8      145.55      153.85     10.26 o 
  -1   6   8       80.96       79.79      7.88 o 
   0   6   8      525.98      491.51     21.64 o 
   1   6   8       17.00       24.09      5.46 o 
   2   6   8        3.87       11.94      5.42 o 
   3   6   8      187.24      192.42     14.38 o 
   4   6   8      485.01      465.85     19.73 o 
   5   6   8       31.60       45.26      9.70 o 
   6   6   8      173.80      216.98     35.51 o 
   7   6   8       50.97       39.62     15.21 o 
   8   6   8       16.77       46.58     16.59 o 
  -9   7   8      112.14      112.01     20.99 o 
  -8   7   8       29.99       40.97     13.03 o 
  -7   7   8        1.29        8.62     10.31 o 
  -6   7   8       70.21      102.01     13.32 o 
  -5   7   8      186.21      200.09     15.13 o 
  -4   7   8        0.12        5.39      5.62 o 
  -3   7   8      474.32      443.80     16.25 o 
  -2   7   8      154.46      143.89     10.88 o 
  -1   7   8       16.72       17.46      5.26 o 
   0   7   8        4.49       10.70      4.60 o 
   1   7   8      137.19      158.61     10.03 o 
   2   7   8       75.29      103.62     14.32 o 
   3   7   8      738.07      621.75     32.74 o 
   4   7   8        6.63       25.62      9.94 o 
   5   7   8       15.53       32.86     16.08 o 
   6   7   8        4.23       12.13     12.28 o 
   7   7   8      224.90      232.72     29.83 o 
  -9   8   8        0.27       25.08     21.64 o 
  -8   8   8      193.91      199.87     21.57 o 
  -7   8   8        5.45        5.53     10.18 o 
  -6   8   8       45.88       59.17     12.68 o 
  -5   8   8      118.24      133.60     12.53 o 
  -4   8   8      709.09      639.46     27.89 o 
  -3   8   8      186.12      203.96     13.19 o 
  -2   8   8      103.54      104.06     10.09 o 
  -1   8   8      764.86      661.50     22.39 o 
   0   8   8       90.16       96.05     10.51 o 
   1   8   8       14.50       25.62      6.81 o 
   2   8   8      149.71      173.62     16.91 o 
   3   8   8       15.70       28.07      9.57 o 
   4   8   8       18.13       30.08     10.94 o 
   5   8   8       75.11       97.20     23.90 o 
   6   8   8       72.73      129.99     29.99 o 
   7   8   8       77.88      111.60     23.46 o 
  -8   9   8        2.49       12.32     16.94 o 
  -7   9   8      180.94      193.32     24.76 o 
  -6   9   8        1.31        5.20     14.26 o 
  -5   9   8        5.36       19.21      9.75 o 
  -4   9   8      235.84      245.53     17.62 o 
  -3   9   8      144.01      143.63     13.87 o 
  -2   9   8      301.49      281.72     15.70 o 
  -1   9   8      156.98      176.83     13.41 o 
   0   9   8      232.10      242.93     13.98 o 
   1   9   8      316.99      312.53     18.15 o 
   2   9   8      114.74      119.71     14.82 o 
   3   9   8       14.67       15.44      8.91 o 
   4   9   8      142.16      156.58     25.97 o 
   5   9   8      101.93      134.02     16.98 o 
   6   9   8       74.26      101.34     39.07 o 
   7   9   8       12.55       39.73     19.35 o 
  -8  10   8        1.05       12.83     16.87 o 
  -7  10   8        9.39        0.00     23.93 o 
  -6  10   8       12.37       30.90     16.79 o 
  -5  10   8       13.99       36.84      9.73 o 
  -4  10   8        5.23       15.38      8.05 o 
  -3  10   8      602.97      554.16     35.73 o 
  -2  10   8       11.68       23.20      8.33 o 
  -1  10   8      163.06      159.73     14.17 o 
   0  10   8        1.53       14.31      7.18 o 
   1  10   8      112.19      135.15     15.31 o 
   2  10   8        8.27       31.09      9.89 o 
   3  10   8      162.34      153.10     18.35 o 
   4  10   8      116.66      105.05     17.00 o 
   5  10   8      139.08      153.31     18.86 o 
   6  10   8       28.71       25.05     26.96 o 
  -7  11   8        0.40        0.28     30.54 o 
  -6  11   8       37.84       69.81     16.55 o 
  -5  11   8       93.51      121.24     16.24 o 
  -4  11   8        0.10       17.15      9.54 o 
  -3  11   8        0.22       17.80      9.29 o 
  -2  11   8        1.83        6.05      9.19 o 
  -1  11   8       41.52       60.87     12.23 o 
   0  11   8      125.61      107.49     16.74 o 
   1  11   8       14.68       18.64     10.93 o 
   2  11   8      169.77      173.91     30.81 o 
   3  11   8       63.40       57.44     14.54 o 
   4  11   8      224.32      198.63     25.11 o 
   5  11   8      148.48      105.02     25.89 o 
   6  11   8        0.64        5.78     25.59 o 
  -7  12   8       32.38       24.82     17.12 o 
  -6  12   8       28.47       40.89     18.31 o 
  -5  12   8      134.99      149.30     19.13 o 
  -4  12   8      151.12      139.12     18.03 o 
  -3  12   8       48.19       67.92     15.14 o 
  -2  12   8       29.29       23.00     10.29 o 
  -1  12   8       44.64       58.91     22.88 o 
   0  12   8       11.87        4.55     10.40 o 
   1  12   8       68.85       59.43     21.85 o 
   2  12   8       40.49       49.26     14.67 o 
   3  12   8       38.35       32.85     14.23 o 
   4  12   8       47.81       28.32     15.08 o 
   5  12   8       69.35       63.15     39.34 o 
  -6  13   8       95.28      122.01     22.01 o 
  -5  13   8       65.12       81.63     19.51 o 
  -4  13   8        1.36       27.59     12.51 o 
  -3  13   8       30.95       58.44     17.00 o 
  -2  13   8       16.65        5.72     14.15 o 
  -1  13   8       29.19       21.16     13.75 o 
   0  13   8       86.20       78.66     17.64 o 
   1  13   8        5.19        2.50     11.86 o 
   2  13   8       34.72       35.83     14.97 o 
   3  13   8      176.30      200.86     29.64 o 
   4  13   8       68.73       69.36     19.67 o 
  -5  14   8        4.25       12.66     15.43 o 
  -4  14   8       45.16       70.50     19.64 o 
  -3  14   8        1.21       11.51     21.47 o 
  -2  14   8       69.51       88.00     18.44 o 
  -1  14   8      256.79      208.32     28.00 o 
   0  14   8        7.49       10.74     14.55 o 
   1  14   8        5.31       42.38     15.73 o 
   2  14   8        0.08        0.00     13.30 o 
   3  14   8       46.00       73.01     18.88 o 
  -3  15   8        8.10        6.54     16.46 o 
  -2  15   8        5.86       31.14     17.41 o 
  -1  15   8      145.35      147.14     28.20 o 
   0  15   8       10.74       32.86     16.49 o 
   1  15   8       19.78       60.71     22.80 o 
   2  15   8       76.47      138.44     23.02 o 
  -9   0   9        7.23       18.74     17.51 o 
  -7   0   9       19.63       23.98     12.96 o 
  -5   0   9      220.57      231.15     16.58 o 
  -3   0   9      768.87      776.07     33.72 o 
  -1   0   9      139.11      155.20     20.62 o 
   1   0   9       26.74       57.50     13.88 o 
   3   0   9      231.81      227.09     26.27 o 
   5   0   9       81.35       91.91     18.60 o 
   7   0   9        2.83        0.00     21.18 o 
 -10   1   9      163.95      189.69     22.71 o 
  -9   1   9       54.32       82.21     15.55 o 
  -8   1   9      119.13      100.12     14.82 o 
  -7   1   9        5.66        0.43      9.66 o 
  -6   1   9      506.01      429.32     18.87 o 
  -5   1   9      133.80      153.11     11.47 o 
  -4   1   9      191.83      217.77     11.38 o 
  -3   1   9      142.19      129.52      8.69 o 
  -2   1   9        4.99       17.30      8.86 o 
  -1   1   9      179.57      228.24      9.92 o 
   0   1   9       11.15       13.07      5.68 o 
   1   1   9      116.99      131.62      9.15 o 
   2   1   9       15.35       17.32      6.15 o 
   3   1   9       24.18       50.07      9.38 o 
   4   1   9       49.62       53.08      9.89 o 
   5   1   9       49.03       54.37     11.53 o 
   6   1   9      777.22      690.08     43.95 o 
   7   1   9       25.68       45.85     21.05 o 
   8   1   9      121.70      150.00     27.62 o 
 -10   2   9       81.33      105.39     17.95 o 
  -9   2   9        0.29        6.89     10.93 o 
  -8   2   9        4.56       16.60     10.28 o 
  -7   2   9        7.94       26.54      9.20 o 
  -6   2   9       22.51       29.46      6.49 o 
  -5   2   9       98.69      128.17     12.51 o 
  -4   2   9        5.23       18.16      5.24 o 
  -3   2   9       50.48       43.93      6.05 o 
  -2   2   9     1369.68     1245.68     24.87 o 
  -1   2   9      148.98      170.41     10.31 o 
   0   2   9       82.50       83.32      7.47 o 
   1   2   9        0.94       17.53      4.64 o 
   2   2   9      650.46      597.95     24.58 o 
   3   2   9       33.71       41.74      8.30 o 
   4   2   9      178.02      196.89     18.38 o 
   5   2   9       64.99       52.98     11.60 o 
   6   2   9      127.53      155.16     27.50 o 
   7   2   9       22.97       41.28     16.89 o 
   8   2   9        8.27       18.01     19.32 o 
 -10   3   9        8.51       39.37     14.04 o 
  -9   3   9       26.80       36.44     13.03 o 
  -8   3   9        6.44        2.98     10.13 o 
  -7   3   9      228.90      236.73     20.83 o 
  -6   3   9       15.82       33.05      7.02 o 
  -5   3   9      662.09      553.57     18.53 o 
  -4   3   9       83.57       93.17      8.96 o 
  -3   3   9      198.66      199.92      9.86 o 
  -2   3   9       85.89      124.37     12.16 o 
  -1   3   9       69.24       80.93     10.14 o 
   0   3   9       88.24      101.82      8.42 o 
   1   3   9      136.32      187.45     10.93 o 
   2   3   9       25.54       31.60      6.29 o 
   3   3   9      268.87      221.29     13.22 o 
   4   3   9       67.68       67.19      9.80 o 
   5   3   9      513.24      493.76     23.91 o 
   6   3   9       12.06        4.76     13.71 o 
   7   3   9      102.95       93.54     21.53 o 
   8   3   9        0.75       37.77     26.96 o 
 -10   4   9        6.81       34.51     14.40 o 
  -9   4   9        5.23       25.00     12.22 o 
  -8   4   9      106.77      157.72     21.82 o 
  -7   4   9       25.34       49.08     11.72 o 
  -6   4   9       67.19       93.09     10.50 o 
  -5   4   9       23.40       24.53      6.26 o 
  -4   4   9      755.51      696.25     20.40 o 
  -3   4   9       26.99       52.73      7.34 o 
  -2   4   9      220.63      268.81     13.04 o 
  -1   4   9      887.58      878.38     24.51 o 
   0   4   9     1669.68     1473.01     33.83 o 
   1   4   9      423.19      374.22     28.08 o 
   2   4   9       29.81       32.23      8.39 o 
   3   4   9       63.77       99.12     11.09 o 
   4   4   9      138.30      128.04     13.27 o 
   5   4   9      280.63      276.40     16.64 o 
   6   4   9       39.79       61.90     18.58 o 
   7   4   9      116.90      152.31     63.14 o 
   8   4   9        2.83       51.36     21.03 o 
 -10   5   9       47.11       51.68     15.10 o 
  -9   5   9        4.41       36.26     14.38 o 
  -8   5   9      158.30      152.72     29.50 o 
  -7   5   9      435.43      380.73     25.69 o 
  -6   5   9        2.64        8.50      6.26 o 
  -5   5   9      164.38      166.45     12.72 o 
  -4   5   9      249.08      234.87     14.37 o 
  -3   5   9       41.44       41.46      9.29 o 
  -2   5   9       15.46       18.75      6.15 o 
  -1   5   9      333.32      318.08     14.22 o 
   0   5   9       83.18      116.42     12.83 o 
   1   5   9        6.07       22.94      6.32 o 
   2   5   9        1.22        3.24      5.70 o 
   3   5   9       93.54      103.33     11.39 o 
   4   5   9       26.67       46.88      9.04 o 
   5   5   9      163.62      172.95     15.94 o 
   6   5   9      377.81      319.50     72.22 o 
   7   5   9      171.74      229.49     35.40 o 
  -9   6   9      144.99      179.92     21.40 o 
  -8   6   9       21.99       28.46     13.66 o 
  -7   6   9      101.22      115.25     18.06 o 
  -6   6   9       16.03       24.25      7.79 o 
  -5   6   9      159.06      191.33     13.52 o 
  -4   6   9       16.82       21.20      6.39 o 
  -3   6   9       45.47       60.99      8.88 o 
  -2   6   9      170.98      187.22     12.47 o 
  -1   6   9      104.12      123.77     11.63 o 
   0   6   9        2.96       13.20      5.73 o 
   1   6   9      354.04      326.86     15.50 o 
   2   6   9       68.66       82.28     10.47 o 
   3   6   9      278.12      273.39     21.01 o 
   4   6   9       11.12        7.26      7.15 o 
   5   6   9       85.27       89.81     12.53 o 
   6   6   9       43.18       94.85     23.27 o 
   7   6   9       96.68       82.72     23.42 o 
  -9   7   9        9.93        0.97     12.56 o 
  -8   7   9      374.54      316.37     24.19 o 
  -7   7   9       37.69       37.43     23.47 o 
  -6   7   9      193.98      208.95     17.77 o 
  -5   7   9        3.78       13.39      6.69 o 
  -4   7   9        0.87        6.87      6.07 o 
  -3   7   9      403.52      368.41     17.26 o 
  -2   7   9      457.86      395.10     27.56 o 
  -1   7   9      153.19      175.24     14.38 o 
   0   7   9        6.27       14.06      6.49 o 
   1   7   9        2.82       20.48      6.99 o 
   2   7   9        1.65        6.80      7.35 o 
   3   7   9       12.63       11.88      7.49 o 
   4   7   9      199.94      215.08     18.03 o 
   5   7   9       58.84       66.21     11.64 o 
   6   7   9      291.25      302.10     24.43 o 
   7   7   9       96.07      136.03     34.80 o 
  -9   8   9       14.51       27.53     14.47 o 
  -8   8   9       11.48       25.71     12.62 o 
  -7   8   9       74.98       95.31     16.45 o 
  -6   8   9        0.02       11.66      9.21 o 
  -5   8   9       28.14       29.41     10.07 o 
  -4   8   9      503.68      446.60     20.16 o 
  -3   8   9        0.40        3.16      7.66 o 
  -2   8   9       39.84       43.93     10.01 o 
  -1   8   9      119.46      126.94     14.97 o 
   0   8   9       23.37       40.75      9.30 o 
   1   8   9      241.85      222.60     19.95 o 
   2   8   9      414.99      357.84     20.21 o 
   3   8   9        1.39        9.16      9.47 o 
   4   8   9      196.14      201.69     22.11 o 
   5   8   9       75.92       67.45     14.87 o 
   6   8   9       14.30       18.49     15.72 o 
   7   8   9        9.21        0.00     26.14 o 
  -8   9   9       21.26       59.21     18.47 o 
  -7   9   9       39.44       56.71     14.56 o 
  -6   9   9       29.60       60.35     14.49 o 
  -5   9   9       71.04      103.44     15.19 o 
  -4   9   9      210.70      200.70     20.23 o 
  -3   9   9      330.41      332.95     19.64 o 
  -2   9   9        1.00        0.00      7.70 o 
  -1   9   9       79.88       99.85     13.44 o 
   0   9   9        3.79       11.55      8.08 o 
   1   9   9        3.21        8.88      8.20 o 
   2   9   9        2.09        9.55     10.40 o 
   3   9   9       57.19       55.66     13.94 o 
   4   9   9      117.00      152.73     18.21 o 
   5   9   9       16.12       14.58     12.11 o 
   6   9   9        9.00        9.46     18.84 o 
  -8  10   9       45.14       47.42     18.87 o 
  -7  10   9        4.63       10.74     24.07 o 
  -6  10   9        0.11       16.43     13.96 o 
  -5  10   9       22.57       58.84     13.90 o 
  -4  10   9       25.15       31.35     11.42 o 
  -3  10   9      182.79      177.44     19.11 o 
  -2  10   9      705.84      713.35     30.04 o 
  -1  10   9       21.66       39.43     11.09 o 
   0  10   9       75.48       78.90     11.89 o 
   1  10   9        0.74       16.52      9.52 o 
   2  10   9       55.88       70.33     12.62 o 
   3  10   9       26.22       30.27     12.51 o 
   4  10   9      313.76      320.17     25.17 o 
   5  10   9        0.09        0.00     11.75 o 
   6  10   9        8.36       42.54     21.05 o 
  -7  11   9       66.80       73.18     33.01 o 
  -6  11   9        5.56       20.16     19.08 o 
  -5  11   9      205.62      215.47     27.19 o 
  -4  11   9        3.18       18.69     12.22 o 
  -3  11   9       59.43       65.47     17.64 o 
  -2  11   9       19.59       36.02     14.98 o 
  -1  11   9       56.83       25.53     13.03 o 
   0  11   9       12.53        9.24     12.93 o 
   1  11   9       35.28       45.21     13.41 o 
   2  11   9        7.34       14.31     12.40 o 
   3  11   9        2.00       31.19     13.31 o 
   4  11   9       36.86       49.34     23.43 o 
   5  11   9      200.23      186.29     26.01 o 
  -6  12   9        6.17       29.91     20.95 o 
  -5  12   9      128.04      131.46     22.82 o 
  -4  12   9       88.19      131.14     33.76 o 
  -3  12   9        0.39       14.31     13.14 o 
  -2  12   9        2.72        3.22     11.58 o 
  -1  12   9      203.36      213.05     42.63 o 
   0  12   9        7.77        0.00     11.24 o 
   1  12   9      154.09      166.65     23.60 o 
   2  12   9       82.89       61.62     15.41 o 
   3  12   9        0.02       24.97     14.03 o 
   4  12   9       27.98       61.19     18.50 o 
  -5  13   9       22.00       37.93     17.13 o 
  -4  13   9      128.36      118.78     21.71 o 
  -3  13   9        0.18       25.07     13.49 o 
  -2  13   9        0.44        0.00     12.08 o 
  -1  13   9        2.97        2.44     13.05 o 
   0  13   9      105.05       84.37     17.42 o 
   1  13   9        0.43       12.49     14.24 o 
   2  13   9       59.74       41.58     16.38 o 
   3  13   9        4.95       45.08     16.94 o 
  -4  14   9       57.52       94.25     27.46 o 
  -3  14   9       26.26       29.11     16.16 o 
  -2  14   9       19.27       16.84     17.49 o 
  -1  14   9       40.35       79.52     21.66 o 
   0  14   9       23.70       49.91     16.62 o 
   1  14   9       78.94       87.98     20.70 o 
   2  14   9        1.44       14.88     25.28 o 
  -2  15   9        2.71       37.99     18.36 o 
  -1  15   9        0.48       15.18     17.65 o 
   0  15   9        6.56       19.95     31.93 o 
 -10   0  10      136.49      122.63     28.89 o 
  -8   0  10       93.28      159.52     25.65 o 
  -6   0  10      126.83      155.11     19.01 o 
  -4   0  10        4.58       17.77      7.38 o 
  -2   0  10      232.07      247.22     29.99 o 
   0   0  10        8.78       11.05      9.90 o 
   2   0  10     1148.68      930.45     45.31 o 
   4   0  10       32.67       29.39     17.06 o 
   6   0  10      390.30      342.79     43.19 o 
   8   0  10       61.27      175.24     46.49 o 
 -10   1  10       41.29       40.80     16.25 o 
  -9   1  10        0.58       22.01     12.13 o 
  -8   1  10       89.25      104.14     15.06 o 
  -7   1  10       20.55       32.12      9.51 o 
  -6   1  10        0.39       27.32      6.74 o 
  -5   1  10      357.46      329.08     14.11 o 
  -4   1  10       45.34       62.18      8.23 o 
  -3   1  10     1187.46     1069.08     39.71 o 
  -2   1  10     1412.85     1267.89     60.89 o 
  -1   1  10       80.82       89.39     12.08 o 
   0   1  10       67.59       74.67     11.10 o 
   1   1  10      755.49      647.01     28.19 o 
   2   1  10       23.65       22.06      7.72 o 
   3   1  10      130.49      122.12     16.36 o 
   4   1  10        3.69       18.01     10.24 o 
   5   1  10      244.44      238.31     20.58 o 
   6   1  10        8.94       25.38     14.77 o 
   7   1  10        4.71       29.28     18.45 o 
   8   1  10       22.32       48.08     28.47 o 
 -10   2  10       54.30       78.76     16.71 o 
  -9   2  10      101.79       89.18     16.57 o 
  -8   2  10        0.84       12.81     10.20 o 
  -7   2  10        1.19       24.43      9.15 o 
  -6   2  10      197.39      211.78     13.32 o 
  -5   2  10      152.49      163.49     12.81 o 
  -4   2  10       49.16       55.18      8.71 o 
  -3   2  10       68.12       92.05     10.03 o 
  -2   2  10      264.68      247.99     17.22 o 
  -1   2  10      385.29      330.36     18.05 o 
   0   2  10      199.14      194.77     16.34 o 
   1   2  10      517.29      435.19     20.68 o 
   2   2  10       18.84       25.15     11.08 o 
   3   2  10       93.33      139.66     17.92 o 
   4   2  10      926.74      780.65     51.62 o 
   5   2  10       41.48       66.93     14.83 o 
   6   2  10       17.09       27.73     18.16 o 
   7   2  10      294.07      271.77     54.47 o 
 -10   3  10        9.92       18.07     14.89 o 
  -9   3  10       12.66       97.71     32.06 o 
  -8   3  10        4.82       37.68     12.68 o 
  -7   3  10      176.29      205.68     17.80 o 
  -6   3  10      136.40      126.19     14.60 o 
  -5   3  10      372.32      355.23     15.50 o 
  -4   3  10      940.24      844.85     33.12 o 
  -3   3  10       51.79       51.01      8.19 o 
  -2   3  10     1721.97     1496.63     60.31 o 
  -1   3  10      122.08      120.98     16.00 o 
   0   3  10      370.01      320.22     17.42 o 
   1   3  10      211.19      192.83     16.29 o 
   2   3  10      132.50      176.55     16.64 o 
   3   3  10       16.37       25.97     12.11 o 
   4   3  10       70.53       58.89     11.86 o 
   5   3  10       20.84       16.25     12.71 o 
   6   3  10        2.87       15.87     18.16 o 
   7   3  10       16.64       22.14     34.94 o 
  -9   4  10      134.45      172.25     21.54 o 
  -8   4  10      151.29      165.71     18.87 o 
  -7   4  10       59.39       64.19     12.81 o 
  -6   4  10       52.76       89.91     10.68 o 
  -5   4  10       81.91       93.58     11.55 o 
  -4   4  10       51.15       53.40      9.06 o 
  -3   4  10        9.51       16.40      6.27 o 
  -2   4  10       44.86       52.47     10.09 o 
  -1   4  10      204.58      209.10     12.63 o 
   0   4  10       41.49       48.40      8.91 o 
   1   4  10       76.83       86.13     12.58 o 
   2   4  10        0.11        3.96      6.72 o 
   3   4  10       46.26       39.60     10.05 o 
   4   4  10        3.75        7.92      8.65 o 
   5   4  10       64.72       96.54     19.57 o 
   6   4  10       49.02       51.10     17.98 o 
   7   4  10       36.00       26.26     18.35 o 
  -9   5  10        7.19       20.95     12.51 o 
  -8   5  10        2.90       18.30     12.27 o 
  -7   5  10        9.78        3.83     10.05 o 
  -6   5  10      540.81      468.30     19.15 o 
  -5   5  10     1100.75      969.39     30.05 o 
  -4   5  10      238.07      249.55     15.12 o 
  -3   5  10       30.54       36.75      7.83 o 
  -2   5  10       96.47       99.26     10.75 o 
  -1   5  10      195.71      207.60     13.05 o 
   0   5  10      204.54      221.22     13.67 o 
   1   5  10      271.59      259.15     13.75 o 
   2   5  10       55.88       45.99      9.66 o 
   3   5  10       35.40       30.40      9.15 o 
   4   5  10       28.13       27.74     10.50 o 
   5   5  10       50.71       60.31     12.44 o 
   6   5  10       19.92       40.36     19.16 o 
   7   5  10       52.72       71.73     20.40 o 
  -9   6  10        7.32       14.46     12.17 o 
  -8   6  10      146.94      192.33     21.06 o 
  -7   6  10      110.68      113.93     17.19 o 
  -6   6  10      219.52      234.84     18.44 o 
  -5   6  10       75.86       74.03     10.68 o 
  -4   6  10      307.19      266.89     15.18 o 
  -3   6  10        9.69       24.55      7.88 o 
  -2   6  10       18.39       30.52      7.82 o 
  -1   6  10      145.12      143.46     12.31 o 
   0   6  10       12.46       19.43     12.83 o 
   1   6  10        3.04       15.07      6.75 o 
   2   6  10      217.18      210.52     14.63 o 
   3   6  10       62.94       72.05     12.32 o 
   4   6  10      158.93      161.61     17.77 o 
   5   6  10        3.07       16.35     10.44 o 
   6   6  10       31.74        8.84     14.59 o 
   7   6  10       24.43       24.12     18.24 o 
  -9   7  10       76.24       81.55     20.19 o 
  -8   7  10       62.97       77.45     20.67 o 
  -7   7  10      407.66      412.64     29.59 o 
  -6   7  10       15.51       14.73      9.93 o 
  -5   7  10       14.06       10.29      8.00 o 
  -4   7  10      107.85      121.30     13.20 o 
  -3   7  10     1384.58     1234.60     35.25 o 
  -2   7  10      504.89      442.64     19.18 o 
  -1   7  10      185.20      198.16     14.32 o 
   0   7  10        3.66        7.62      6.82 o 
   1   7  10      187.91      179.44     14.12 o 
   2   7  10        5.08       17.67      7.88 o 
   3   7  10        1.56        0.71      7.63 o 
   4   7  10        4.87        6.51     10.32 o 
   5   7  10        7.83       22.84     10.82 o 
   6   7  10       11.35       25.28     17.88 o 
  -8   8  10       42.07       40.01     16.68 o 
  -7   8  10       42.84       68.96     17.44 o 
  -6   8  10        1.97       15.42     10.49 o 
  -5   8  10      110.79      161.87     16.16 o 
  -4   8  10      316.01      306.33     20.51 o 
  -3   8  10      119.30      105.32     14.39 o 
  -2   8  10       16.68       37.59     10.60 o 
  -1   8  10        9.25        8.43      9.37 o 
   0   8  10      724.25      629.71     26.70 o 
   1   8  10       81.46      112.17     14.00 o 
   2   8  10        5.34       14.83      9.34 o 
   3   8  10       30.37       51.87     12.31 o 
   4   8  10        0.82        4.72     10.77 o 
   5   8  10       10.82       57.06     15.93 o 
   6   8  10      166.12      204.96     48.42 o 
  -8   9  10       12.18       18.62     16.53 o 
  -7   9  10        0.19       16.78     22.01 o 
  -6   9  10        7.87       39.89     15.45 o 
  -5   9  10       63.65       58.74     12.43 o 
  -4   9  10      599.98      556.44     30.72 o 
  -3   9  10       72.41       68.33     13.56 o 
  -2   9  10      113.45      122.41     18.66 o 
  -1   9  10      646.93      565.65     26.33 o 
   0   9  10      239.70      222.71     21.09 o 
   1   9  10      115.93      130.46     16.40 o 
   2   9  10       14.30       32.66     10.58 o 
   3   9  10       36.41       56.13     13.01 o 
   4   9  10       47.43       38.99     13.98 o 
   5   9  10      179.92      169.07     23.83 o 
   6   9  10      138.14      135.08     38.79 o 
  -7  10  10       34.66       33.56     24.76 o 
  -6  10  10        0.56       28.69     14.82 o 
  -5  10  10        0.01        3.01     10.30 o 
  -4  10  10        7.51        9.40     10.67 o 
  -3  10  10      190.68      203.46     23.67 o 
  -2  10  10      198.30      215.68     21.28 o 
  -1  10  10      263.33      243.20     20.68 o 
   0  10  10      159.59      161.43     18.57 o 
   1  10  10       24.34       29.90     12.49 o 
   2  10  10        0.04        5.49     10.62 o 
   3  10  10      207.26      215.51     22.39 o 
   4  10  10       31.10       49.68     12.93 o 
   5  10  10       27.00       47.93     19.44 o 
  -7  11  10        0.88        0.00     23.38 o 
  -6  11  10       10.84        0.00     20.63 o 
  -5  11  10        2.56       30.11     14.33 o 
  -4  11  10      338.12      353.31     28.75 o 
  -3  11  10      189.30      227.36     28.17 o 
  -2  11  10       71.07      106.96     17.97 o 
  -1  11  10        0.54       14.85     12.40 o 
   0  11  10      115.92      105.46     24.92 o 
   1  11  10       38.36       43.98     14.47 o 
   2  11  10      130.54      175.13     44.02 o 
   3  11  10        0.11       18.60     14.33 o 
   4  11  10       42.72       56.87     16.82 o 
  -6  12  10       46.72       85.56     26.54 o 
  -5  12  10        1.11        0.61     14.70 o 
  -4  12  10       38.13       36.63     21.45 o 
  -3  12  10        0.06        8.14     12.71 o 
  -2  12  10        9.06       38.29     22.04 o 
  -1  12  10      142.91      136.88     21.12 o 
   0  12  10      152.17      144.61     22.74 o 
   1  12  10      116.18      143.73     21.57 o 
   2  12  10        5.11       28.61     14.30 o 
   3  12  10        7.30       41.64     21.59 o 
   4  12  10       14.39       24.43     18.36 o 
  -5  13  10       69.38       44.05     18.42 o 
  -4  13  10       24.94       88.83     20.63 o 
  -3  13  10      143.66      155.24     25.38 o 
  -2  13  10        2.49       13.64     14.35 o 
  -1  13  10      139.42      145.43     29.64 o 
   0  13  10        7.24       31.21     15.21 o 
   1  13  10        1.15       24.10     14.61 o 
   2  13  10       67.07       62.17     16.75 o 
   3  13  10       11.47       39.71     15.96 o 
  -3  14  10        1.48       10.96     15.19 o 
  -2  14  10       63.86       60.38     17.54 o 
  -1  14  10        0.02       18.86     18.97 o 
   0  14  10        0.19       11.88     27.48 o 
   1  14  10       70.86      109.14     21.44 o 
  -9   0  11      197.23      231.24     35.06 o 
  -7   0  11       54.99       76.48     27.51 o 
  -5   0  11       29.34       41.37     14.49 o 
  -3   0  11      477.37      416.75     29.47 o 
  -1   0  11      930.47      886.25     46.77 o 
   1   0  11       21.24       35.44     12.16 o 
   3   0  11        1.83        8.37     10.54 o 
   5   0  11      162.66      181.28     27.79 o 
   7   0  11        8.28       69.33     29.71 o 
  -9   1  11       22.66       35.80     16.92 o 
  -8   1  11       66.03       68.34     20.20 o 
  -7   1  11       17.45       11.76     14.52 o 
  -6   1  11       64.62       76.90     12.45 o 
  -5   1  11        1.93       10.16      8.23 o 
  -4   1  11        2.16        2.10      7.31 o 
  -3   1  11       82.59       74.07     11.21 o 
  -2   1  11      693.52      609.62     25.57 o 
  -1   1  11       55.62       65.56     10.38 o 
   0   1  11      285.73      314.47     18.90 o 
   1   1  11      506.57      484.17     22.98 o 
   2   1  11      298.70      272.66     22.12 o 
   3   1  11       23.32       17.33      8.84 o 
   4   1  11       76.63       93.52     13.71 o 
   5   1  11        7.92       32.30     14.77 o 
   6   1  11        3.25        2.81     12.63 o 
   7   1  11       31.47       55.67     19.88 o 
  -9   2  11       23.69       63.63     16.56 o 
  -8   2  11        3.45       17.84     16.96 o 
  -7   2  11        2.08       14.11     14.15 o 
  -6   2  11       76.13       96.41     14.39 o 
  -5   2  11      234.56      215.00     18.08 o 
  -4   2  11      245.06      260.97     17.67 o 
  -3   2  11      225.99      218.16     15.99 o 
  -2   2  11      657.58      489.07     26.23 o 
  -1   2  11       35.19       36.22      8.67 o 
   0   2  11       40.83       68.54     10.71 o 
   1   2  11       74.26       68.12     15.60 o 
   2   2  11       57.00       85.59     12.25 o 
   3   2  11        0.00        4.43      7.68 o 
   4   2  11      164.57      196.64     19.89 o 
   5   2  11       61.27       70.45     15.65 o 
   6   2  11        4.69        6.82     15.36 o 
   7   2  11       20.91       15.45     17.60 o 
  -9   3  11       70.75      102.43     19.70 o 
  -8   3  11       13.28       39.37     18.60 o 
  -7   3  11       96.22      126.11     28.36 o 
  -6   3  11      165.16      204.20     16.81 o 
  -5   3  11       36.06       23.82     12.83 o 
  -4   3  11      273.24      261.37     17.93 o 
  -3   3  11     1211.04     1023.95     34.87 o 
  -2   3  11       84.77      110.13     13.45 o 
  -1   3  11      250.84      238.04     16.64 o 
   0   3  11       50.18       56.66     10.07 o 
   1   3  11      151.74      162.95     17.11 o 
   2   3  11        5.69        3.91      7.07 o 
   3   3  11      636.44      581.97     34.43 o 
   4   3  11      139.64      116.29     16.45 o 
   5   3  11        2.53        3.09     10.83 o 
   6   3  11      149.26      214.86     30.00 o 
   7   3  11        0.96       12.96     21.05 o 
  -9   4  11       21.65       46.53     17.39 o 
  -8   4  11       18.03       17.21     17.83 o 
  -7   4  11        1.44        2.35     10.97 o 
  -6   4  11      302.37      273.44     17.18 o 
  -5   4  11       11.20       21.96      8.36 o 
  -4   4  11      245.37      241.34     17.30 o 
  -3   4  11      102.57      105.69     13.56 o 
  -2   4  11      424.41      373.44     24.74 o 
  -1   4  11     1279.30     1130.42     36.73 o 
   0   4  11      494.98      420.90     21.27 o 
   1   4  11      114.49       99.30     13.29 o 
   2   4  11        9.56       11.34      8.00 o 
   3   4  11        0.40        2.36      7.83 o 
   4   4  11        9.52       16.34     12.32 o 
   5   4  11       13.73       36.28     11.02 o 
   6   4  11      356.87      306.17     34.35 o 
   7   4  11       78.48      100.42     25.43 o 
  -9   5  11       56.51       83.80     19.07 o 
  -8   5  11       23.97       31.65     37.28 o 
  -7   5  11       11.31        0.00     14.80 o 
  -6   5  11       34.45       41.41      9.86 o 
  -5   5  11       18.09       41.29      9.04 o 
  -4   5  11       52.97       51.05     11.11 o 
  -3   5  11       14.83       20.66     11.20 o 
  -2   5  11       81.33      100.49     13.94 o 
  -1   5  11      195.09      191.53     16.73 o 
   0   5  11      600.97      494.16     23.26 o 
   1   5  11      502.19      475.17     23.18 o 
   2   5  11       81.59      110.57     14.54 o 
   3   5  11       12.21       16.85      8.89 o 
   4   5  11       49.74       57.67     12.31 o 
   5   5  11       32.95       38.05     12.37 o 
   6   5  11        0.29       26.61     17.51 o 
  -9   6  11       63.88       70.76     27.70 o 
  -8   6  11       47.52       73.94     16.35 o 
  -7   6  11       48.21       84.79     15.75 o 
  -6   6  11       93.92      109.26     12.90 o 
  -5   6  11        0.23        2.43      7.76 o 
  -4   6  11       27.97       43.54      9.19 o 
  -3   6  11      522.41      445.77     22.60 o 
  -2   6  11      974.62      792.86     30.81 o 
  -1   6  11      328.05      311.64     20.49 o 
   0   6  11       52.98       50.07     11.00 o 
   1   6  11      154.26      155.10     16.82 o 
   2   6  11       12.96       14.60      8.27 o 
   3   6  11       52.76       78.16     12.88 o 
   4   6  11        9.30       24.30     11.08 o 
   5   6  11       13.63       15.44     16.64 o 
   6   6  11        4.94       32.93     18.35 o 
  -8   7  11       69.49       99.89     21.73 o 
  -7   7  11       90.50      121.99     19.32 o 
  -6   7  11       12.98       21.43     10.24 o 
  -5   7  11       14.93       34.12      9.37 o 
  -4   7  11      442.21      392.98     19.31 o 
  -3   7  11      340.11      333.35     17.28 o 
  -2   7  11        0.28        7.12      7.79 o 
  -1   7  11      153.29      138.81     16.19 o 
   0   7  11      425.03      381.04     21.20 o 
   1   7  11       35.79       58.76     11.29 o 
   2   7  11      304.79      294.02     24.38 o 
   3   7  11        4.07        3.58      9.30 o 
   4   7  11        3.09        3.94     11.37 o 
   5   7  11        2.99        0.00     10.68 o 
   6   7  11      119.74      136.73     36.86 o 
  -8   8  11        0.06       24.72     15.51 o 
  -7   8  11       49.44       87.08     25.19 o 
  -6   8  11      104.22      117.78     17.11 o 
  -5   8  11       57.98       63.44     13.24 o 
  -4   8  11        8.88       18.42      9.82 o 
  -3   8  11      167.76      179.38     18.62 o 
  -2   8  11      190.48      217.31     20.34 o 
  -1   8  11      170.02      153.15     20.36 o 
   0   8  11       91.49      122.43     19.59 o 
   1   8  11       20.88        8.12     10.61 o 
   2   8  11      127.35      106.54     17.65 o 
   3   8  11        0.12       19.05     11.64 o 
   4   8  11       39.28       37.88     14.75 o 
   5   8  11        3.41        9.42     17.78 o 
  -7   9  11        6.36       28.09     18.32 o 
  -6   9  11        0.01        0.00     15.72 o 
  -5   9  11       60.56       70.38     18.72 o 
  -4   9  11       53.52       51.20     12.09 o 
  -3   9  11      284.65      257.95     21.38 o 
  -2   9  11       35.11       58.23     12.88 o 
  -1   9  11      471.97      399.50     22.51 o 
   0   9  11       25.20       14.72     12.08 o 
   1   9  11       15.63       29.24     12.97 o 
   2   9  11        6.65       33.19     17.35 o 
   3   9  11       84.68      123.29     23.81 o 
   4   9  11       59.06       55.20     19.09 o 
   5   9  11        0.11        0.00     15.43 o 
  -7  10  11       13.79       24.07     25.59 o 
  -6  10  11       19.88       38.09     17.02 o 
  -5  10  11        6.93       33.92     12.70 o 
  -4  10  11      211.06      241.66     23.74 o 
  -3  10  11        1.19       25.27     11.72 o 
  -2  10  11      195.70      203.25     22.28 o 
  -1  10  11       48.96       41.64     12.49 o 
   0  10  11      113.25       88.65     24.69 o 
   1  10  11       11.92       21.16     11.99 o 
   2  10  11       57.76       38.32     15.37 o 
   3  10  11       29.68        4.22     14.51 o 
   4  10  11        0.67       19.41     16.19 o 
  -6  11  11        1.92       50.13     23.20 o 
  -5  11  11        8.17       11.59     16.08 o 
  -4  11  11       17.74       18.03     17.77 o 
  -3  11  11       30.66       41.91     16.47 o 
  -2  11  11      143.91       86.22     18.05 o 
  -1  11  11       85.71       99.45     25.58 o 
   0  11  11        1.61        0.00     14.09 o 
   1  11  11      204.17      186.03     33.32 o 
   2  11  11        2.44       18.39     20.08 o 
   3  11  11        8.55       54.81     24.06 o 
   4  11  11      105.76       90.64     26.48 o 
  -5  12  11        4.68        0.00     27.65 o 
  -4  12  11       72.99       37.59     17.45 o 
  -3  12  11       35.82       47.51     16.27 o 
  -2  12  11        6.32       42.22     16.76 o 
  -1  12  11       95.22      107.61     20.61 o 
   0  12  11       88.03       88.95     18.71 o 
   1  12  11       35.79       10.45     22.01 o 
   2  12  11        4.86       13.68     20.49 o 
   3  12  11       15.63       33.75     20.35 o 
  -4  13  11      100.58      111.60     21.03 o 
  -3  13  11        0.18       26.91     14.89 o 
  -2  13  11        0.01       42.23     16.97 o 
  -1  13  11       21.79       39.43     16.20 o 
   0  13  11      178.87      159.99     24.35 o 
   1  13  11        2.05        0.00     19.32 o 
  -8   0  12       14.33       38.79     25.86 o 
  -6   0  12        7.99       52.42     16.48 o 
  -4   0  12        4.28       12.50     11.82 o 
  -2   0  12     1533.43     1339.95     59.37 o 
   0   0  12      249.97      221.40     25.59 o 
   2   0  12      663.01      544.84     36.67 o 
   4   0  12      138.60      198.85     35.08 o 
   6   0  12       12.77       44.84     29.99 o 
  -9   1  12       30.69       47.89     21.88 o 
  -8   1  12      188.56      243.20     49.52 o 
  -7   1  12       60.07       62.97     19.40 o 
  -6   1  12        9.42       31.70     10.39 o 
  -5   1  12       81.42      100.99     14.03 o 
  -4   1  12        2.17       13.30      8.66 o 
  -3   1  12       11.52       20.21      8.54 o 
  -2   1  12       29.04       24.98     11.44 o 
  -1   1  12       63.01       62.55     11.63 o 
   0   1  12       77.83       94.27     13.02 o 
   1   1  12        5.42        4.83      8.63 o 
   2   1  12        0.92        4.68      8.37 o 
   3   1  12       36.27       60.07     12.34 o 
   4   1  12        2.10       16.15      9.49 o 
   5   1  12      270.24      303.21     23.59 o 
   6   1  12       19.61       41.89     19.80 o 
  -9   2  12        0.98       41.98     22.33 o 
  -8   2  12       73.30      102.89     36.04 o 
  -7   2  12        6.15       29.05     26.41 o 
  -6   2  12        4.07        0.76      9.17 o 
  -5   2  12        1.28        7.34      9.61 o 
  -4   2  12       45.44       43.68     10.30 o 
  -3   2  12      353.80      336.16     19.95 o 
  -2   2  12       68.59       74.29     11.94 o 
  -1   2  12      256.74      250.46     22.63 o 
   0   2  12      113.15      120.97     15.30 o 
   1   2  12      463.64      418.92     56.86 o 
   2   2  12      449.67      350.40     20.94 o 
   3   2  12       19.83       18.88     11.08 o 
   4   2  12       62.88       64.70     13.19 o 
   5   2  12       45.24       55.44     14.05 o 
   6   2  12       48.49       35.40     19.81 o 
  -9   3  12        2.32       26.21     22.86 o 
  -8   3  12      140.80      160.63     30.25 o 
  -7   3  12        1.36        0.00     12.80 o 
  -6   3  12       57.85       69.73     26.60 o 
  -5   3  12       41.06       51.61     11.61 o 
  -4   3  12       40.54       35.04     11.25 o 
  -3   3  12      107.17       90.82     13.26 o 
  -2   3  12       23.03       40.51     10.23 o 
  -1   3  12       76.37       90.94     14.85 o 
   0   3  12        1.74       13.68      8.47 o 
   1   3  12       57.14       51.15     10.92 o 
   2   3  12       78.20      111.39     15.02 o 
   3   3  12      116.97      111.35     15.32 o 
   4   3  12       10.18       24.55     10.90 o 
   5   3  12        1.06        4.67     11.49 o 
   6   3  12      125.16      110.13     24.02 o 
  -9   4  12       26.14       52.98     27.92 o 
  -8   4  12       12.85       46.79     20.21 o 
  -7   4  12        8.16       27.89     19.53 o 
  -6   4  12       22.53       24.55     10.35 o 
  -5   4  12      103.43      126.22     16.20 o 
  -4   4  12        6.15       17.31      9.29 o 
  -3   4  12       11.21       19.80      9.36 o 
  -2   4  12      270.08      274.53     20.08 o 
  -1   4  12     1754.53     1534.93     46.11 o 
   0   4  12       72.11      106.41     14.61 o 
   1   4  12       52.48       52.02     10.44 o 
   2   4  12      194.50      190.58     21.05 o 
   3   4  12      155.77      138.29     16.45 o 
   4   4  12       11.47        1.88     11.56 o 
   5   4  12       20.86       27.03     11.65 o 
   6   4  12       25.60       35.30     19.34 o 
  -9   5  12      147.01      190.71     57.91 o 
  -8   5  12      156.06       74.72     25.18 o 
  -7   5  12        0.76        0.00     15.11 o 
  -6   5  12       30.68       36.97     11.36 o 
  -5   5  12      501.45      465.44     28.59 o 
  -4   5  12       67.58       70.13     11.91 o 
  -3   5  12      712.49      689.21     29.57 o 
  -2   5  12       83.59       75.18     12.45 o 
  -1   5  12      247.81      228.04     20.97 o 
   0   5  12       38.16       42.52     10.79 o 
   1   5  12       25.51       24.32      9.55 o 
   2   5  12        4.28       12.66     13.50 o 
   3   5  12      144.25      183.94     19.42 o 
   4   5  12       31.31       50.29     13.70 o 
   5   5  12       67.87       91.93     16.71 o 
   6   5  12       22.61       44.19     47.46 o 
  -8   6  12        0.11       43.59     22.36 o 
  -7   6  12       34.88       64.07     21.23 o 
  -6   6  12        3.79       20.37     10.15 o 
  -5   6  12       32.23       35.99     10.63 o 
  -4   6  12       41.71       54.04     11.63 o 
  -3   6  12      343.83      288.06     19.26 o 
  -2   6  12       99.20      134.50     22.74 o 
  -1   6  12       37.52       56.33     11.22 o 
   0   6  12      672.79      607.31     27.28 o 
   1   6  12      117.44      122.58     15.42 o 
   2   6  12      358.03      306.09     19.67 o 
   3   6  12        1.19        6.83      9.55 o 
   4   6  12        3.41       26.54     10.96 o 
   5   6  12       14.94       37.07     13.34 o 
   6   6  12        2.03       18.04     34.11 o 
  -8   7  12       41.53       84.95     52.41 o 
  -7   7  12      108.86      210.00     33.42 o 
  -6   7  12        5.05       11.84     13.02 o 
  -5   7  12       25.97       29.31     11.31 o 
  -4   7  12        4.39        6.62      9.35 o 
  -3   7  12      146.85      159.03     18.08 o 
  -2   7  12       59.28       63.57     12.42 o 
  -1   7  12        0.08        9.24      9.79 o 
   0   7  12       16.89        8.64      9.27 o 
   1   7  12        7.17       19.45     10.78 o 
   2   7  12       18.38       29.30     11.46 o 
   3   7  12       88.93       99.30     15.81 o 
   4   7  12        4.97       24.44     10.92 o 
   5   7  12       20.78       64.03     21.39 o 
  -7   8  12        0.01       30.54     26.96 o 
  -6   8  12        0.12        0.00     13.42 o 
  -5   8  12        1.98       25.36     13.24 o 
  -4   8  12        0.83        3.81     11.13 o 
  -3   8  12       38.48       41.89     12.95 o 
  -2   8  12      401.45      386.93     31.28 o 
  -1   8  12      100.28       93.92     17.58 o 
   0   8  12      447.89      393.44     33.78 o 
   1   8  12      194.76      167.47     22.62 o 
   2   8  12        9.06       24.01     14.18 o 
   3   8  12        0.19       14.66     12.62 o 
   4   8  12       43.84       33.95     18.26 o 
   5   8  12        5.69       41.82     20.97 o 
  -7   9  12        0.06       33.29     31.36 o 
  -6   9  12       97.97      114.59     27.32 o 
  -5   9  12        2.14        4.19     14.12 o 
  -4   9  12       11.41       38.46     14.13 o 
  -3   9  12       94.96      100.89     19.58 o 
  -2   9  12       12.13       23.67     18.22 o 
  -1   9  12        7.96       15.97     12.68 o 
   0   9  12        5.93       26.18     16.20 o 
   1   9  12       20.65       32.48     13.80 o 
   2   9  12        0.24       24.68     14.13 o 
   3   9  12        1.60        4.83     13.34 o 
   4   9  12       55.26       75.06     19.26 o 
  -6  10  12       24.40       36.47     20.19 o 
  -5  10  12        0.24       17.70     18.76 o 
  -4  10  12       43.07      102.33     21.47 o 
  -3  10  12      317.60      309.68     32.24 o 
  -2  10  12        0.17       20.17     14.44 o 
  -1  10  12       59.94      109.56     21.23 o 
   0  10  12        6.83        8.26     13.38 o 
   1  10  12      184.74      173.68     25.03 o 
   2  10  12        8.15       29.78     14.27 o 
   3  10  12      184.72      157.69     24.30 o 
   4  10  12        0.08        0.00     16.00 o 
  -5  11  12       10.63       18.87     20.16 o 
  -4  11  12        1.24       12.47     19.23 o 
  -3  11  12        7.57       28.77     29.44 o 
  -2  11  12        0.17       17.61     16.84 o 
  -1  11  12        6.66       28.76     18.01 o 
   0  11  12       36.79       56.76     22.11 o 
   1  11  12        2.56       23.20     19.10 o 
   2  11  12        9.21        0.00     27.92 o 
   3  11  12        8.42       10.27     18.77 o 
  -4  12  12        0.07       32.38     19.34 o 
  -3  12  12       28.55       33.64     21.74 o 
  -2  12  12       44.87       57.82     21.21 o 
  -1  12  12        8.14       27.06     24.62 o 
   0  12  12      180.17      181.93     55.85 o 
   1  12  12      129.13      117.41     34.25 o 
   2  12  12        6.87       22.24     23.05 o 
  -2  13  12        0.61       42.92     26.96 o 
  -1  13  12        2.09        0.00     19.81 o 
   0  13  12       45.36       36.00     22.49 o 
  -9   0  13      190.07      195.05     47.59 o 
  -7   0  13      174.88      163.97     40.72 o 
  -5   0  13       26.01       40.33     17.74 o 
  -3   0  13      249.69      275.02     28.82 o 
  -1   0  13      768.46      720.36     43.12 o 
   1   0  13      106.57       85.45     19.82 o 
   3   0  13      119.88      153.27     26.81 o 
   5   0  13      108.95      157.74     27.69 o 
  -9   1  13       57.67       56.82     19.54 o 
  -8   1  13       45.80       75.89     21.57 o 
  -7   1  13       73.47      101.65     36.45 o 
  -6   1  13       57.76       90.61     18.98 o 
  -5   1  13      111.18      124.18     16.57 o 
  -4   1  13        1.78       10.87      9.18 o 
  -3   1  13        0.18        0.98      8.19 o 
  -2   1  13       50.30       44.46     10.86 o 
  -1   1  13      272.28      277.48     20.78 o 
   0   1  13      234.30      222.21     21.43 o 
   1   1  13       26.00       30.14     20.73 o 
   2   1  13       98.41      107.81     15.49 o 
   3   1  13        1.48        6.11     10.09 o 
   4   1  13        3.09        0.00     11.24 o 
   5   1  13       97.67      104.22     16.64 o 
   6   1  13        0.23       10.86     18.54 o 
  -9   2  13        0.62       46.25     22.60 o 
  -8   2  13       79.65      114.60     26.08 o 
  -7   2  13      175.60      192.83     60.25 o 
  -6   2  13       65.23       94.52     15.42 o 
  -5   2  13      116.62      122.86     16.38 o 
  -4   2  13      340.33      290.50     19.33 o 
  -3   2  13      594.97      508.70     25.75 o 
  -2   2  13      653.87      588.83     27.46 o 
  -1   2  13      151.23      135.32     18.34 o 
   0   2  13      223.26      240.81     19.15 o 
   1   2  13      356.10      305.85     19.77 o 
   2   2  13        1.13       28.45      9.99 o 
   3   2  13       79.05      108.10     16.71 o 
   4   2  13       42.70       45.43     12.76 o 
   5   2  13        0.54       16.21     12.43 o 
   6   2  13      147.68      164.29     38.79 o 
  -8   3  13       67.16      101.52     47.87 o 
  -7   3  13        4.02       40.33     27.65 o 
  -6   3  13       62.74       56.78     13.72 o 
  -5   3  13      248.03      244.58     21.74 o 
  -4   3  13       60.08       56.69     12.31 o 
  -3   3  13       15.00       21.82      9.36 o 
  -2   3  13      132.57      148.83     17.00 o 
  -1   3  13       60.81       62.48     11.80 o 
   0   3  13       86.34       90.33     13.64 o 
   1   3  13       86.26      116.90     16.16 o 
   2   3  13        3.11       15.98      9.58 o 
   3   3  13      217.16      229.93     21.99 o 
   4   3  13        0.00       34.03     12.58 o 
   5   3  13        6.34       13.76     14.13 o 
   6   3  13        5.35       11.97     18.57 o 
  -8   4  13      180.35      187.35     46.49 o 
  -7   4  13        4.31       24.23     17.49 o 
  -6   4  13      242.42      258.75     22.33 o 
  -5   4  13       10.60       22.26     10.09 o 
  -4   4  13        2.69       24.55      9.37 o 
  -3   4  13       15.42       11.56      8.78 o 
  -2   4  13      270.77      269.31     20.73 o 
  -1   4  13        6.88       26.61     12.09 o 
   0   4  13        1.50        6.74      8.44 o 
   1   4  13      136.40      128.86     16.01 o 
   2   4  13      257.02      259.14     20.60 o 
   3   4  13        0.25        7.37     10.13 o 
   4   4  13      170.52      164.80     19.53 o 
   5   4  13       19.70       34.72     14.58 o 
  -8   5  13       68.20      122.09     25.27 o 
  -7   5  13       39.43       54.42     18.56 o 
  -6   5  13       11.53       24.59     11.32 o 
  -5   5  13        0.02        0.00      9.89 o 
  -4   5  13       41.33       59.52     12.32 o 
  -3   5  13       17.52       16.85      9.74 o 
  -2   5  13      167.66      163.62     20.29 o 
  -1   5  13       30.86       42.35     10.76 o 
   0   5  13      229.02      231.33     21.60 o 
   1   5  13      221.88      241.04     20.96 o 
   2   5  13        4.65       33.17     10.64 o 
   3   5  13        4.60       17.38     10.80 o 
   4   5  13       21.87       43.83     17.47 o 
   5   5  13        1.66       20.52     15.18 o 
  -8   6  13       21.00       65.57     33.15 o 
  -7   6  13       66.45       83.18     22.71 o 
  -6   6  13        6.04       12.23     11.33 o 
  -5   6  13       10.75       45.08     11.99 o 
  -4   6  13        3.41       19.85      9.83 o 
  -3   6  13       23.57       25.06     10.10 o 
  -2   6  13      183.98      209.60     20.58 o 
  -1   6  13       85.75       88.06     14.21 o 
   0   6  13      352.11      272.86     23.12 o 
   1   6  13      259.28      250.86     20.93 o 
   2   6  13        1.32       19.50     10.83 o 
   3   6  13       75.60       84.98     22.83 o 
   4   6  13       11.82       43.78     13.42 o 
   5   6  13       27.01       42.19     16.19 o 
  -7   7  13        0.17       38.77     21.53 o 
  -6   7  13        3.91       16.73     10.86 o 
  -5   7  13      179.67      192.92     21.62 o 
  -4   7  13       38.74       39.55     12.29 o 
  -3   7  13        1.34        8.19      9.90 o 
  -2   7  13       22.21       28.85     10.86 o 
  -1   7  13       67.15       78.26     17.71 o 
   0   7  13      145.32      149.77     18.09 o 
   1   7  13       27.81       34.08     11.37 o 
   2   7  13       97.44      110.33     24.70 o 
   3   7  13        6.21        1.64     10.80 o 
   4   7  13        1.97       13.22     14.51 o 
  -7   8  13       46.44       55.85     33.01 o 
  -6   8  13       12.33        3.49     13.58 o 
  -5   8  13       51.02       71.90     17.40 o 
  -4   8  13        0.02       16.96     13.60 o 
  -3   8  13        2.48        7.84     25.26 o 
  -2   8  13       69.93       94.03     17.37 o 
  -1   8  13      309.89      289.50     27.82 o 
   0   8  13       33.04       22.76     12.81 o 
   1   8  13        6.21        4.45     13.24 o 
   2   8  13        0.04        0.05     12.20 o 
   3   8  13       73.43       74.91     16.82 o 
   4   8  13       48.87       84.99     18.50 o 
  -6   9  13        3.61        8.21     25.36 o 
  -5   9  13       91.49      109.93     22.68 o 
  -4   9  13        0.26       23.85     14.58 o 
  -3   9  13       28.12       56.86     16.39 o 
  -2   9  13      112.48      116.86     21.34 o 
  -1   9  13       23.23       27.20     14.43 o 
   0   9  13       34.59       33.55     15.88 o 
   1   9  13       28.14       44.08     21.15 o 
   2   9  13        5.00       18.56     15.24 o 
   3   9  13       62.50       87.23     19.01 o 
  -5  10  13       30.49       49.70     16.31 o 
  -4  10  13        0.02       17.60     14.45 o 
  -3  10  13        4.78       19.17     13.66 o 
  -2  10  13       60.09       88.30     37.87 o 
  -1  10  13       28.39       32.31     15.23 o 
   0  10  13       37.85       54.07     17.16 o 
   1  10  13        0.35       23.53     13.94 o 
   2  10  13      126.95      134.39     23.19 o 
   3  10  13       31.62       45.52     17.99 o 
  -4  11  13        0.03        0.00     18.80 o 
  -3  11  13       10.55        0.48     34.11 o 
  -2  11  13       29.56       15.04     36.04 o 
  -1  11  13       60.38       81.36     23.65 o 
   0  11  13       12.78       36.79     28.34 o 
   1  11  13       63.65        6.17     45.53 o 
  -3  12  13        0.24       35.51     22.33 o 
  -2  12  13        5.05       51.81     21.82 o 
  -1  12  13       53.86       92.83     23.12 o 
   0  12  13       60.92       67.04     24.75 o 
  -8   0  14       54.54       63.28     31.91 o 
  -6   0  14        0.79       42.99     16.98 o 
  -4   0  14      727.65      565.18     40.65 o 
  -2   0  14      124.57      183.66     28.56 o 
   0   0  14       29.22       51.14     16.31 o 
   2   0  14        0.30       15.85     13.95 o 
   4   0  14       20.09       10.27     17.19 o 
  -8   1  14       55.99       69.67     21.65 o 
  -7   1  14       80.46      118.20     23.38 o 
  -6   1  14       15.02       34.03     12.24 o 
  -5   1  14       65.10       80.71     14.76 o 
  -4   1  14       17.84       35.37     17.19 o 
  -3   1  14        3.85        3.88      9.45 o 
  -2   1  14       19.63       34.65     10.11 o 
  -1   1  14      101.35      122.53     16.57 o 
   0   1  14       49.24       61.14     12.28 o 
   1   1  14      366.11      321.48     21.65 o 
   2   1  14       12.41       33.30     12.51 o 
   3   1  14      137.71      134.51     18.24 o 
   4   1  14       23.35       31.14     12.50 o 
   5   1  14        3.08       49.79     19.29 o 
  -8   2  14        3.20       60.30     31.22 o 
  -7   2  14      294.80      313.74     34.14 o 
  -6   2  14      235.22      212.87     24.06 o 
  -5   2  14       70.77      101.81     15.14 o 
  -4   2  14       69.03       56.14     21.40 o 
  -3   2  14        7.95        2.26      8.77 o 
  -2   2  14      110.08      121.73     16.36 o 
  -1   2  14       26.63       35.50     10.10 o 
   0   2  14      243.08      249.43     23.14 o 
   1   2  14       34.49       56.50     12.62 o 
   2   2  14        0.70       14.36     10.24 o 
   3   2  14        1.92       12.02     12.15 o 
   4   2  14       99.05      113.67     24.66 o 
   5   2  14        0.06        1.25     14.65 o 
  -8   3  14       41.15       12.07     18.43 o 
  -7   3  14       52.47       51.47     27.37 o 
  -6   3  14       31.04       49.77     13.34 o 
  -5   3  14       24.55       21.05     12.98 o 
  -4   3  14        5.00        9.70      9.69 o 
  -3   3  14       12.31       35.94     10.06 o 
  -2   3  14       23.86       17.17      9.50 o 
  -1   3  14      127.59      118.12     16.56 o 
   0   3  14      164.33      181.55     19.54 o 
   1   3  14       10.96       26.62     10.07 o 
   2   3  14      251.37      270.39     25.14 o 
   3   3  14      134.44      137.47     17.97 o 
   4   3  14       32.71       65.03     13.95 o 
   5   3  14       24.55       52.35     18.28 o 
  -8   4  14       12.07       24.12     18.68 o 
  -7   4  14      101.62      111.47     23.53 o 
  -6   4  14        0.01       16.00     12.31 o 
  -5   4  14      348.27      314.41     25.36 o 
  -4   4  14       49.13       48.92     15.29 o 
  -3   4  14       25.26       22.42     10.42 o 
  -2   4  14       39.47       50.26     11.49 o 
  -1   4  14        0.34        8.27      9.15 o 
   0   4  14       22.53       21.03     10.65 o 
   1   4  14        6.02       15.82      9.76 o 
   2   4  14        0.15       19.10     11.19 o 
   3   4  14        3.08       15.14     11.26 o 
   4   4  14        0.09        8.78     11.96 o 
   5   4  14       10.90       55.69     20.03 o 
  -7   5  14       18.04       47.66     20.52 o 
  -6   5  14       25.21       32.15     14.18 o 
  -5   5  14        0.05        4.97     10.56 o 
  -4   5  14       22.34       33.31     12.59 o 
  -3   5  14       12.19        8.60     10.09 o 
  -2   5  14       83.16       85.51     14.45 o 
  -1   5  14      167.91      203.76     20.41 o 
   0   5  14      109.03      166.10     19.20 o 
   1   5  14       53.05       56.67     12.86 o 
   2   5  14       13.69       28.83     12.28 o 
   3   5  14      138.58      157.90     21.88 o 
   4   5  14       54.72       35.94     13.32 o 
  -7   6  14        4.46       35.37     35.35 o 
  -6   6  14       47.10       57.75     14.65 o 
  -5   6  14        0.01        0.00     10.18 o 
  -4   6  14      288.93      316.35     31.09 o 
  -3   6  14      192.92      189.12     20.95 o 
  -2   6  14        0.08        4.67      9.27 o 
  -1   6  14      124.02      102.05     15.02 o 
   0   6  14       23.79       32.69     12.67 o 
   1   6  14        2.25        5.27     10.88 o 
   2   6  14       21.76       23.85     11.63 o 
   3   6  14        0.89       11.01     11.95 o 
   4   6  14        1.12        8.05     12.74 o 
  -7   7  14       38.92       87.08     23.66 o 
  -6   7  14        0.02       14.86     12.64 o 
  -5   7  14        6.66       19.87     11.07 o 
  -4   7  14        0.21       25.17     11.16 o 
  -3   7  14       25.01       48.18     13.32 o 
  -2   7  14        3.22       13.33     10.34 o 
  -1   7  14      295.68      252.87     27.36 o 
   0   7  14        0.01        0.00     17.87 o 
   1   7  14       98.43      138.55     18.42 o 
   2   7  14       13.85       14.57     12.41 o 
   3   7  14       44.90       77.57     21.27 o 
  -6   8  14       60.72       41.63     18.91 o 
  -5   8  14       10.38       23.37     14.91 o 
  -4   8  14       17.43       39.74     18.09 o 
  -3   8  14       47.47       21.87     14.32 o 
  -2   8  14      176.52      184.14     32.18 o 
  -1   8  14       11.91       13.81     12.49 o 
   0   8  14       72.49      104.28     19.98 o 
   1   8  14       21.98        9.37     13.65 o 
   2   8  14        0.78        9.56     17.46 o 
   3   8  14        0.18        7.36     13.96 o 
  -5   9  14       32.66       20.34     15.93 o 
  -4   9  14        0.98        3.19     13.98 o 
  -3   9  14        0.05       12.91     14.07 o 
  -2   9  14        9.57        0.00     13.52 o 
  -1   9  14       10.76       29.78     14.57 o 
   0   9  14       62.06       81.60     36.14 o 
   1   9  14       42.50       50.84     16.11 o 
   2   9  14       80.18      141.89     28.52 o 
  -4  10  14       17.97       22.40     16.44 o 
  -3  10  14       34.08       32.25     17.08 o 
  -2  10  14       26.77       44.08     17.51 o 
  -1  10  14        6.36       52.43     16.25 o 
   0  10  14        6.84        9.67     15.48 o 
   1  10  14        0.17        6.03     14.10 o 
  -3  11  14       17.08       40.03     21.01 o 
  -2  11  14        0.05        6.64     17.83 o 
  -1  11  14        7.85       17.95     19.07 o 
  -7   0  15        0.61       33.29     24.21 o 
  -5   0  15      135.71      130.43     26.23 o 
  -3   0  15        0.05       24.07     15.73 o 
  -1   0  15      244.05      238.89     32.81 o 
   1   0  15       34.65       40.22     34.94 o 
   3   0  15      145.05      157.98     28.17 o 
  -7   1  15        3.76       37.40     19.45 o 
  -6   1  15      144.34      167.31     20.36 o 
  -5   1  15       77.93      107.53     17.19 o 
  -4   1  15      167.67      178.51     20.62 o 
  -3   1  15      178.69      202.24     20.98 o 
  -2   1  15       13.95       20.34     11.64 o 
  -1   1  15       86.31      105.07     15.86 o 
   0   1  15        0.61       17.98     11.10 o 
   1   1  15        0.24       21.82     11.62 o 
   2   1  15       71.37       64.90     15.07 o 
   3   1  15        0.33        0.00     12.83 o 
   4   1  15      117.36      136.24     18.59 o 
  -7   2  15        7.31       14.12     53.37 o 
  -6   2  15        0.00       21.81     12.48 o 
  -5   2  15        4.19       12.98     12.27 o 
  -4   2  15       47.26       41.90     12.46 o 
  -3   2  15       80.35      123.91     16.60 o 
  -2   2  15       40.73       49.33     12.00 o 
  -1   2  15        4.63       14.67      9.94 o 
   0   2  15       97.14      131.44     17.93 o 
   1   2  15      219.06      208.38     21.77 o 
   2   2  15        8.01       12.17     11.97 o 
   3   2  15        0.01        0.00     14.06 o 
   4   2  15       74.34       80.90     15.83 o 
  -7   3  15      197.10      203.17     31.66 o 
  -6   3  15       27.51       36.24     13.05 o 
  -5   3  15       82.89       91.03     18.70 o 
  -4   3  15        7.08       10.40     10.60 o 
  -3   3  15       86.55      116.82     16.55 o 
  -2   3  15       25.00       20.94     10.18 o 
  -1   3  15       30.89       21.48     10.04 o 
   0   3  15        3.90        8.33     10.26 o 
   1   3  15       21.89       49.22     19.50 o 
   2   3  15       65.77       87.18     15.96 o 
   3   3  15       74.14       70.52     15.19 o 
   4   3  15        7.51       13.76     14.12 o 
  -7   4  15        7.20       24.53     19.19 o 
  -6   4  15        1.16       26.64     11.59 o 
  -5   4  15        2.89       14.52     11.14 o 
  -4   4  15       82.28       72.66     14.71 o 
  -3   4  15        1.56        4.17     10.26 o 
  -2   4  15       27.44       12.41     10.31 o 
  -1   4  15        9.16       10.91      9.92 o 
   0   4  15        2.23        4.57     10.25 o 
   1   4  15       56.96       37.72     15.12 o 
   2   4  15      311.92      288.23     26.41 o 
   3   4  15        0.06       37.66     12.80 o 
   4   4  15       13.50       10.57     13.44 o 
  -7   5  15       15.77       64.37     21.92 o 
  -6   5  15       67.18       71.66     15.61 o 
  -5   5  15      100.71      107.07     16.22 o 
  -4   5  15       27.36       27.28     12.79 o 
  -3   5  15      104.31      114.15     17.89 o 
  -2   5  15       91.11      109.02     16.33 o 
  -1   5  15        0.11        5.71      9.75 o 
   0   5  15        0.00        7.94     10.93 o 
   1   5  15        0.37       14.74     11.60 o 
   2   5  15      192.87      199.06     22.88 o 
   3   5  15       23.52       44.67     14.58 o 
  -6   6  15        1.89       20.95     12.93 o 
  -5   6  15        0.15        8.17     12.24 o 
  -4   6  15        1.23       11.80     12.30 o 
  -3   6  15        4.07       15.29     11.14 o 
  -2   6  15       19.29       27.99     11.74 o 
  -1   6  15      249.86      248.20     23.72 o 
   0   6  15       38.92       71.52     13.60 o 
   1   6  15       47.16       58.75     13.71 o 
   2   6  15       14.17       35.51     12.82 o 
   3   6  15       15.07       23.12     16.20 o 
  -6   7  15       36.51       65.76     14.68 o 
  -5   7  15       10.54       33.89     12.60 o 
  -4   7  15      129.29      109.37     20.93 o 
  -3   7  15       42.88       55.80     13.77 o 
  -2   7  15      131.81      182.64     21.96 o 
  -1   7  15        1.15       15.62     11.79 o 
   0   7  15       50.37       31.11     15.14 o 
   1   7  15        3.20       22.43     15.53 o 
   2   7  15       19.54       64.85     17.40 o 
  -5   8  15        8.40       27.38     15.80 o 
  -4   8  15       51.37       39.40     15.98 o 
  -3   8  15       16.06       54.06     15.69 o 
  -2   8  15        2.36       10.37     15.35 o 
  -1   8  15       39.67       47.96     14.69 o 
   0   8  15       14.30       23.45     20.48 o 
   1   8  15       13.42       34.42     15.84 o 
   2   8  15       18.97       19.20     20.12 o 
  -4   9  15       18.41       35.78     14.74 o 
  -3   9  15       67.93       72.84     16.02 o 
  -2   9  15       13.52       28.91     15.56 o 
  -1   9  15       20.28       35.74     15.04 o 
   0   9  15        0.67       29.20     16.56 o 
   1   9  15        1.36       33.38     18.83 o 
  -2  10  15        9.51       13.84     15.55 o 
  -6   0  16       34.52       54.75     22.22 o 
  -4   0  16      184.71      163.39     28.79 o 
  -2   0  16       16.92       22.91     33.43 o 
   0   0  16       35.30       33.84     18.90 o 
   2   0  16       35.60       33.56     19.62 o 
  -7   1  16       13.33       35.65     19.34 o 
  -6   1  16       64.56       96.70     25.45 o 
  -5   1  16       31.68       31.47     13.98 o 
  -4   1  16        4.81       15.01     12.10 o 
  -3   1  16      202.15      203.60     22.14 o 
  -2   1  16       99.61       77.12     15.77 o 
  -1   1  16      135.97      150.18     19.51 o 
   0   1  16       31.03       30.90     13.33 o 
   1   1  16       21.75       35.75     12.02 o 
   2   1  16       38.61       45.53     14.63 o 
   3   1  16        2.56       17.24     15.42 o 
  -7   2  16       29.69       41.51     21.92 o 
  -6   2  16       20.05       48.49     17.35 o 
  -5   2  16        2.46       16.94     13.37 o 
  -4   2  16       31.70       37.10     13.46 o 
  -3   2  16        1.13       26.92     11.64 o 
  -2   2  16       88.51       73.28     19.98 o 
  -1   2  16        6.78       24.66     11.70 o 
   0   2  16        0.33       15.19     11.29 o 
   1   2  16        7.37       20.56     12.07 o 
   2   2  16       91.04       78.67     15.78 o 
   3   2  16       14.51       31.82     13.81 o 
  -6   3  16      157.16      153.55     20.34 o 
  -5   3  16       29.58       40.03     14.70 o 
  -4   3  16       88.72       82.89     15.15 o 
  -3   3  16       65.14       54.22     13.61 o 
  -2   3  16       44.60       41.84     13.14 o 
  -1   3  16       20.98       39.15     12.04 o 
   0   3  16      127.23      116.89     18.61 o 
   1   3  16       47.08       31.50     23.35 o 
   2   3  16        2.95       24.01     13.12 o 
   3   3  16        4.33       13.83     15.21 o 
  -6   4  16        7.96       50.31     15.21 o 
  -5   4  16       21.27       44.67     14.65 o 
  -4   4  16       23.41       11.57     12.21 o 
  -3   4  16        1.01       16.55     11.41 o 
  -2   4  16       10.93       28.58     10.93 o 
  -1   4  16        1.33        0.00     10.37 o 
   0   4  16        6.61       42.45     13.94 o 
   1   4  16       17.84       45.34     13.27 o 
   2   4  16       10.80       38.04     18.19 o 
  -6   5  16       12.75       30.80     19.14 o 
  -5   5  16       41.90       33.63     14.93 o 
  -4   5  16      105.79      107.52     28.77 o 
  -3   5  16       45.09       70.42     15.03 o 
  -2   5  16       35.63       47.50     14.11 o 
  -1   5  16       33.39       48.32     13.70 o 
   0   5  16       35.19       44.77     13.45 o 
   1   5  16       34.68       55.65     14.26 o 
   2   5  16       16.38       45.58     14.24 o 
  -5   6  16        0.09       18.32     13.31 o 
  -4   6  16        3.41       11.63     12.82 o 
  -3   6  16        2.01       15.25     13.42 o 
  -2   6  16        0.22        7.49     11.05 o 
  -1   6  16        3.35       14.79     11.25 o 
   0   6  16       18.71       20.08     12.18 o 
   1   6  16        0.05       29.65     13.48 o 
  -4   7  16        5.17       21.18     18.87 o 
  -3   7  16      203.06      205.75     32.80 o 
  -2   7  16       48.05       41.64     16.58 o 
  -1   7  16       55.07       68.23     16.76 o 
   0   7  16       24.07       33.32     15.71 o 
   1   7  16        7.79       43.90     16.35 o 
  -3   8  16        1.51        9.35     14.76 o 
  -2   8  16       10.26       29.27     15.97 o 
  -1   8  16        2.55        8.28     14.02 o 
   0   8  16        6.72        1.17     13.28 o 
  -5   0  17      351.35      373.08     39.42 o 
  -3   0  17       12.89       21.37     19.40 o 
  -1   0  17       36.87       47.60     18.35 o 
   1   0  17        6.64        0.00     17.91 o 
  -6   1  17        3.16        2.56     14.35 o 
  -5   1  17        5.57       37.57     14.77 o 
  -4   1  17       21.96       39.16     14.31 o 
  -3   1  17        1.12       18.78     12.98 o 
  -2   1  17       12.77       61.64     14.02 o 
  -1   1  17      148.05      102.11     16.82 o 
   0   1  17      196.81      241.42     38.64 o 
   1   1  17       11.76       20.81     12.27 o 
   2   1  17       13.12       12.96     15.37 o 
  -5   2  17        5.58       40.79     15.01 o 
  -4   2  17       45.47       63.91     15.27 o 
  -3   2  17       12.64       20.36     12.69 o 
  -2   2  17       73.66       84.06     15.78 o 
  -1   2  17       82.78       85.91     16.00 o 
   0   2  17        1.83       15.20     11.79 o 
   1   2  17        8.55       11.97     12.99 o 
  -5   3  17        4.13       10.62     13.40 o 
  -4   3  17        6.14       31.02     14.18 o 
  -3   3  17       22.30       44.91     13.52 o 
  -2   3  17        0.55       38.38     14.08 o 
  -1   3  17        8.88       15.44     20.73 o 
   0   3  17        2.25        2.20     11.59 o 
   1   3  17      102.84      139.75     19.89 o 
  -5   4  17        5.71        8.88     13.22 o 
  -4   4  17       48.63       81.26     17.78 o 
  -3   4  17       64.79       55.31     14.15 o 
  -2   4  17        1.20        0.00     13.22 o 
  -1   4  17        0.24       27.25     12.57 o 
   0   4  17      110.93       93.46     17.41 o 
   1   4  17        9.54       33.36     14.04 o 
  -4   5  17        9.44       38.61     17.59 o 
  -3   5  17       66.55       56.53     15.78 o 
  -2   5  17       85.69       64.69     28.22 o 
  -1   5  17        7.13        2.79     11.60 o 
   0   5  17        8.55       18.30     13.32 o 
  -3   6  17       76.66       87.89     17.51 o 
  -2   6  17       15.84       29.87     12.95 o 
  -1   6  17        1.71       19.87     14.81 o 
  -4   0  18       62.08      179.34     62.31 o 
  -2   0  18       49.21       44.98     35.76 o 
   0   0  18       95.18      104.18     24.12 o 
  -4   1  18       11.97       34.34     18.33 o 
  -3   1  18       10.53       26.96     13.86 o 
  -2   1  18        0.38       23.10     12.93 o 
  -1   1  18        0.44       13.11     14.49 o 
  -3   2  18        9.41       25.16     13.50 o 
  -2   2  18        3.80       34.05     21.42 o 
  -1   2  18       43.62       62.44     14.97 o 
  -3   3  18        0.68       12.90     20.29 o 
  -2   3  18       19.17       16.96     12.68 o 
                                                 
